# Supplementary material for: Ocular Biometric Characteristics of Chinese with History of Acute Angle Closure
Source: J Ophthalmol. 2018 Oct 17;2018:5835791. doi: 10.1155/2018/5835791 (PMC6207858; doi:10.1155/2018/5835791)
Supplement: Supplementary Materials — The supplementary material file includes the records of the demographic characteristics and biometric parameters of all the subjects. [file 5835791.f1.xlsx]

## Sheet: 计算2
GENDER（1：female；2：male）	EYE(1:right;2:left)	CCT(μm)	AD(mm)	LT(mm)	AL(mm)	age(yaer)	group(n:control；y:AAC)
1	1	517	1.95	4.86	24.17	91	n
2	1	545	1.91	5.13	22.81	92	n
1	1	500	2.48	4.65	24.59	81	n
2	1	503	2.22	4.62	23.17	87	n
2	1	509	2.28	4.73	25.61	86	n
1	1	557	1.86	4.87	23.04	69	n
1	1	538	2.26	4.48	22.32	82	n
1	1	550	1.99	4.78	25.85	75	n
1	1	574	2.59	4.39	25.07	80	n
1	1	579	1.89	4.72	22.82	89	n
2	1	518	2.29	4.7	21.6	69	n
1	1	464	1.75	4.86	21.9	82	n
2	1	545	2.55	4.65	23.99	86	n
1	1	524	2.05	4.92	22.3	83	n
2	1	560	2.75	4.15	24.31	82	n
2	1	528	2.75	3.99	24.69	97	n
2	1	567	2.65	4.62	24.2	85	n
2	1	524	2.48	4.8	22.83	79	n
1	1	514	2.21	4.63	21.56	78	n
1	1	503	1.99	5.32	22.4	82	n
2	1	520	2.1	5	24.04	72	n
1	1	524	2.25	4.48	22.34	82	n
2	1	567	2.93	3.75	26.92	32	n
1	1	524	2.21	4.79	23.1	95	n
2	1	559	1.91	5.34	23.89	88	n
1	1	456	2.43	4.71	24.29	92	n
1	1	469	3.02	3.79	28.74	81	n
2	1	596	3.22	3.93	25.44	82	n
1	1	532	2.02	4.48	23.24	74	n
1	1	509	2.52	4.5	29.74	59	n
1	1	547	2.21	5.06	22.78	83	n
1	1	550	2.61	4.12	23.79	80	n
2	1	564	2.25	4.82	24.29	90	n
2	1	582	2.36	4.76	22.93	75	n
1	1	483	2.29	4.01	22.82	73	n
1	1	628	3.19	4.56	23.18	62	n
2	1	595	2	4.72	23.17	77	n
1	1	586	1.94	5.07	23.03	82	n
1	1	558	2.82	3.92	25.96	61	n
1	1	577	2.55	4.51	21.32	71	n
1	1	574	2.62	4.7	22.85	67	n
1	1	519	1.72	5.06	22.4	79	n
1	1	504	2.68	4.17	22.77	70	n
1	1	489	3.29	3.69	23.71	71	n
1	1	554	2	5.17	22.94	78	n
1	1	560	3.02	3.83	23.46	78	n
1	1	511	2.49	4.93	22.8	67	n
2	1	534	2.52	4.3	22.14	70	n
1	1	499	2.29	4.76	24.91	84	n
2	1	521	4.25	3.2	29.31	75	n
1	1	560	2.33	4.51	23.04	72	n
2	1	627	2.95	4.9	24.4	81	n
2	1	567	2.52	4.03	24.13	76	n
2	1	532	2.21	5.16	24.19	80	n
1	1	519	2.3	4.4	22.41	84	n
1	1	532	2.55	4.69	31.08	67	n
2	1	543	3.01	4.14	24.08	76	n
2	1	514	2.86	4.65	27.15	84	n
1	1	543	1.98	3.98	21	81	n
1	1	613	3.34	3.38	23.73	72	n
2	1	512	3.37	4.22	24.43	77	n
2	1	517	2.13	4.37	23.22	78	n
1	1	573	1.62	5.18	23.05	88	n
1	1	505	1.46	5.12	20.17	74	n
2	1	565	2.06	4.84	21.69	80	n
1	1	513	2.22	4.86	23.42	64	n
1	1	513	1.58	5.16	22.09	78	n
1	1	542	1.81	4.71	21.91	67	n
2	1	514	3.26	3.42	24.75	61	n
2	1	535	2.3	5.22	25.06	83	n
2	1	486	2.69	4.54	23.05	87	n
2	1	547	2.28	4.95	24.07	78	n
2	1	532	2.54	3.79	22.91	73	n
2	1	568	2.66	4.08	23.41	69	n
1	1	539	3.15	3.4	26.77	69	n
1	1	476	2.07	5	22.9	85	n
1	1	523	2.18	4.26	23.11	84	n
1	1	508	1.92	5.21	22.23	81	n
1	1	512	2.21	4.17	21	71	n
1	1	504	1.63	4.53	21.63	71	n
1	1	526	2.57	4.13	23.06	62	n
1	1	453	2.33	4.36	26.21	48	n
2	1	575	2.07	4.55	24.05	83	n
1	1	532	3.4	4.32	29	86	n
1	1	536	2	5.76	23.06	85	n
2	1	538	2.24	4.49	26.28	71	n
1	1	527	3.11	3.3	23.6	84	n
1	1	549	2.65	3.81	23.17	67	n
2	1	523	2.18	4.39	22.37	64	n
2	1	548	2.35	4.15	28.99	43	n
2	1	568	2.18	4.55	23.14	65	n
1	1	526	2.2	4.94	22.71	77	n
2	1	592	1.65	5.16	21.56	91	n
1	1	543	1.99	4.1	22.07	71	n
1	1	546	2.55	4.11	23.49	84	n
2	1	510	1.89	4.47	21.17	86	n
1	1	568	2.34	4.8	30.63	81	n
1	1	572	2.03	4.42	22.13	59	n
1	1	540	2.46	4.41	29.49	70	n
2	1	541	3.02	5.05	26.6	81	n
1	1	615	2.83	4.56	23.15	82	n
1	1	557	2.39	4.56	23.99	82	n
1	1	565	4.23	3	27.78	64	n
2	1	509	1.93	4.56	22.86	76	n
2	1	566	2.23	4.84	23.61	82	n
1	1	525	1.82	4.89	22.42	61	n
1	1	581	2	5.21	23.17	82	n
2	1	500	3.41	3.9	24.67	86	n
1	1	523	2.16	4.07	23.41	82	n
2	1	534	3.15	4.31	23.44	74	n
1	1	551	2.25	4.66	33.49	63	n
1	1	479	1.79	4.42	22.15	79	n
1	1	512	1.95	4.85	21.68	75	n
1	1	483	1.53	3.61	26.4	51	n
2	1	551	2.61	4.05	23.51	63	n
1	1	632	2.48	4.14	22.56	52	n
1	1	632	2.48	4.14	22.56	52	n
1	1	580	2.18	4.8	23.07	62	n
2	1	510	2.4	4.04	24.32	83	n
2	1	522	2.89	4.65	27.18	84	n
1	1	535	2.84	4.69	29.37	79	n
1	1	508	2.34	4.77	21.35	69	n
1	1	569	1.56	5	22	77	n
2	1	538	2.65	4.33	22.67	77	n
2	1	535	2.66	4.33	22.84	76	n
1	1	518	2.66	4.19	22.08	77	n
2	1	590	2.06	4.66	22.75	63	n
2	1	579	2.44	4.66	24.86	73	n
2	1	499	3.22	3.83	23.82	58	n
1	1	459	2.5	4.01	24.21	80	n
1	1	509	2.21	4.4	23.3	91	n
1	1	455	3.1	4.46	27.87	69	n
2	1	533	3.23	3.47	24.65	28	n
2	1	622	2.47	4.41	22.95	70	n
2	1	622	2.47	4.41	22.95	70	n
1	1	511	2.64	4.5	29.42	58	n
2	1	561	3.87	4.81	24.02	72	n
2	1	535	2.49	4.93	25.84	86	n
2	1	522	3.01	4.19	25.74	57	n
1	1	497	2.68	4.2	24.67	65	n
1	1	580	2.21	4.24	20.76	84	n
1	1	500	2.77	4.01	24.77	57	n
1	1	525	2.53	4.12	23.16	67	n
1	1	576	2.59	4.2	24.46	65	n
1	1	524	2.56	4.48	23.24	78	n
2	1	530	2.66	4.82	23.94	77	n
1	1	576	2.49	3.68	25	70	n
2	1	566	2.83	4.03	24.33	80	n
1	1	539	2.46	4.18	22.2	50	n
1	1	505	2.2	4.37	23.63	69	n
1	1	584	3.1	4.41	29.85	65	n
1	1	566	2.06	4.65	23.17	82	n
1	1	541	2.61	4.87	23.29	67	n
1	1	536	2.02	3.86	22.4	80	n
1	1	570	2.32	4.25	23	75	n
2	1	529	2.02	4.65	22.9	86	n
2	1	529	2.02	4.65	22.9	86	n
2	1	589	2.07	4.73	22.75	63	n
2	1	553	2.01	4.99	22.3	79	n
2	1	540	1.96	5.58	22.59	62	n
1	1	578	2.81	3.55	23.29	61	n
2	1	598	3.04	3.78	23.24	75	n
1	1	535	2.36	4.7	23.55	88	n
1	1	570	2.05	4.86	21.85	62	n
1	1	571	2.72	4.9	27.34	81	n
1	1	510	2.26	5.02	22.12	76	n
1	1	558	2.72	3.72	23.46	65	n
2	1	566	2.53	3.77	22	83	n
1	1	522	2.88	4.16	21.82	56	n
1	1	517	2.14	4.7	22.96	72	n
1	1	529	2.8	3.84	23.33	71	n
1	1	525	2.32	4.04	22.67	70	n
1	1	540	2.49	4.05	24.28	77	n
1	1	546	3	4.17	23.92	46	n
1	1	562	1.99	4.51	21.59	60	n
1	1	587	2.19	4.53	22.6	64	n
2	1	604	3.36	4.58	27.63	67	n
1	1	594	2.18	4.7	21.69	70	n
2	1	525	2.48	4.79	28.54	69	n
2	1	489	2.42	4.38	24	81	n
1	1	528	2.57	4.72	29.77	63	n
1	1	545	2.01	4.89	22.2	81	n
2	1	472	2.37	4.2	24.53	81	n
1	1	555	2.2	4.4	23.19	79	n
2	1	618	2.43	4.49	25.08	74	n
1	1	620	2.16	4.68	23.84	72	n
1	1	516	1.98	4.72	22.55	71	n
1	1	508	2.01	4.9	22.44	57	n
1	1	490	2.3	5.26	30.92	75	n
1	1	586	2.95	3.93	26.16	80	n
1	1	565	2.41	4.09	23	62	n
1	1	557	2.23	4.39	23.2	78	n
1	1	507	2.35	4.47	22.66	74	n
1	1	494	2.08	4.55	23.64	79	n
1	1	569	2.42	4.74	23.59	77	n
2	1	529	2.78	3.77	22.59	71	n
2	1	561	2.86	4.21	24.4	75	n
1	1	519	2.4	4.51	29.74	70	n
1	1	507	1.87	4.62	22.7	66	n
2	1	473	2.44	4.65	26.67	69	n
1	1	548	2.23	4.97	22.81	82	n
2	1	553	2.76	5.16	25.83	73	n
1	1	590	1.74	5.37	22.68	84	n
2	1	584	3.16	4.17	31.6	68	n
1	1	577	2.74	4.26	25.59	61	n
1	1	531	2.64	4.27	22.65	59	n
1	1	577	2.43	4.47	24.05	78	n
1	1	474	2.37	4.59	22.15	80	n
1	1	531	3.39	4.2	22.27	84	n
1	1	539	2.57	4.3	23.26	67	n
1	1	494	1.55	4.62	22.92	67	n
1	1	489	1.91	4.63	23.03	64	n
2	1	582	2.14	4.66	23.95	79	n
2	1	541	2.41	4.67	23.12	66	n
1	1	556	2.11	4.68	21.5	65	n
2	1	532	2.97	4.41	23.76	67	n
2	1	521	2.59	4.47	23.17	56	n
2	1	553	2.1	4.9	23.78	67	n
1	1	521	1.88	5.63	22.63	83	n
2	1	534	2.05	4.35	20.67	64	n
2	1	547	2.71	4.57	33.82	63	n
2	1	610	2.87	4.59	23.72	64	n
1	1	575	3.55	4.67	23.39	80	n
2	1	570	2.13	4.87	23.59	66	n
1	1	491	1.53	5.05	20.64	52	n
1	1	545	4.48	3.78	29.42	65	n
1	1	490	2.6	3.87	23.28	53	n
1	1	543	2.46	4.13	25.08	74	n
1	1	530	2.52	4.36	24.36	67	n
1	1	523	2.2	4.39	20.13	76	n
1	1	588	2.77	4.41	23.92	82	n
1	1	527	2.44	4.87	24.09	85	n
2	1	495	1.87	5.15	23.23	79	n
1	1	535	1.94	5.33	23.37	83	n
1	1	546	2.41	5.39	22.74	91	n
1	1	535	1.95	4.18	23.14	83	n
2	1	607	2.73	4.33	23.48	60	n
1	1	543	2.71	4.37	26.22	78	n
1	1	523	3.72	5.63	26.9	82	n
1	1	498	2.87	3.62	22.13	68	n
1	1	573	2.19	3.8	24.77	32	n
2	1	546	2.06	4.27	23.34	73	n
1	1	469	2.31	4.4	23.46	79	n
2	1	522	2.55	4.41	23.6	57	n
1	1	546	2.11	4.7	23.22	58	n
1	1	577	2.71	3.77	25.35	68	n
1	1	605	2.25	3.86	23	80	n
2	1	559	1.55	5.38	25.31	86	n
1	1	541	2.9	4.1	27.53	68	n
2	1	558	2.34	4.19	22.7	68	n
2	1	578	2.51	4.26	26.7	31	n
1	1	592	2.35	4.36	22.94	94	n
2	1	512	2.31	4.5	23.4	83	n
2	1	584	2.06	5.05	23.69	83	n
2	1	575	4.87	3.76	24.42	78	n
1	1	573	2.58	3.81	24.64	33	n
1	1	540	2.84	3.92	25.07	36	n
1	1	531	3.62	3.95	28.35	72	n
1	1	601	2.56	4.23	23.02	83	n
1	1	513	2.2	4.35	22.38	84	n
1	1	562	2.19	4.65	23.08	53	n
1	1	499	2.6	4.81	23.4	78	n
1	1	532	2.24	4.25	26.5	71	n
2	1	594	2.28	4.44	22.17	57	n
1	1	559	2.46	4.87	29.7	56	n
1	1	540	2.27	4.97	23.15	81	n
1	1	540	2.27	4.97	23.15	81	n
2	1	546	1.96	5.01	23.6	80	n
1	1	547	1.55	5.25	22.71	86	n
2	1	497	1.87	5.29	23.23	81	n
2	1	559	2.9	4.48	26.95	54	n
2	1	538	2.56	4.56	23.56	76	n
1	1	609	2.08	4.7	23.01	68	n
1	1	491	1.97	4.85	21.7	64	n
1	1	570	3.06	3.48	23.04	75	n
1	1	492	2.77	4.02	22.9	36	n
1	1	543	1.94	4.34	21.61	56	n
1	1	563	2.27	4.63	23.3	53	n
2	1	514	2.35	4.77	22.42	78	n
1	1	559	3.05	3.93	22.5	61	n
1	1	528	2.58	3.94	22.89	32	n
2	1	516	2.81	4.08	26.3	73	n
2	1	561	2.78	4.19	22.63	57	n
1	1	551	2.22	4.49	22.46	44	n
1	1	521	2.07	4.58	21.66	46	n
1	1	533	2.06	4.8	21.57	67	n
2	1	540	2.73	4.8	29.42	75	n
1	1	522	1.65	4.81	22.85	62	n
2	1	549	2.11	5.66	24.62	82	n
1	1	579	3.16	3.85	30.18	70	n
2	1	548	2.85	3.86	27.56	74	n
1	1	537	2.99	4.09	31.67	72	n
1	1	538	2.76	4.17	23.39	74	n
2	1	508	2.85	4.57	33.69	68	n
1	1	573	2.56	4.72	23.95	95	n
2	1	568	1.95	5.14	22.67	84	n
2	1	539	2.39	3.88	23.19	69	n
2	1	548	2.45	3.89	23.37	66	n
2	1	575	2.51	4.12	25.65	77	n
2	1	568	2.55	4.14	23.9	82	n
2	1	489	2.83	4.23	23.51	59	n
1	1	540	2.46	4.34	22.64	58	n
2	1	576	2.89	4.41	29.39	77	n
1	1	581	2.75	4.61	27.77	71	n
2	1	510	3.44	4.06	22.58	65	n
1	1	543	2.04	4.7	27	85	n
1	1	523	2.13	5.19	23.53	82	n
2	1	563	2.2	4.19	23.7	69	n
1	1	530	2.11	4.37	23.08	58	n
2	1	570	2.12	4.38	21.68	58	n
2	1	574	2.58	4.44	26.33	51	n
2	1	565	2.46	4.66	22.73	58	n
1	1	486	2.21	4.73	22.64	78	n
1	1	542	1.81	4.86	22.8	80	n
2	1	554	2.81	3.84	22.32	94	n
1	1	593	2.52	4.36	24.48	77	n
1	1	592	3.19	4.41	29.5	78	n
1	1	537	2.35	4.43	22.66	81	n
1	1	543	2.19	4.55	20.38	57	n
2	1	530	3.11	4.55	32.91	77	n
1	1	507	1.9	4.6	22.81	64	n
1	1	498	2.18	4.62	23.23	81	n
1	1	498	2.18	4.62	23.23	81	n
1	1	541	2.17	4.68	22.51	60	n
2	1	481	2.17	4.55	22.75	81	n
1	1	580	2.13	4.72	22.95	80	n
2	1	533	2.13	5.32	25.23	77	n
1	1	577	2.76	4.01	23.46	62	n
1	1	516	3.01	4.02	23.57	83	n
1	1	492	3.2	4.12	22.96	84	n
1	1	536	2.47	4.13	23.88	72	n
1	1	565	2.14	4.15	22.78	75	n
2	1	599	2.46	4.19	24.28	83	n
1	1	534	2.24	4.32	22.04	68	n
2	1	546	2.03	4.6	23.27	81	n
1	1	592	2.84	4.71	23.82	66	n
1	1	538	2.43	4.9	23.35	65	n
1	1	557	1.77	5.1	22.75	85	n
1	1	499	2.78	4.07	22.21	81	n
1	1	533	2.94	4.08	27.42	73	n
2	1	479	2.76	4.19	22.5	58	n
2	1	535	2.06	4.33	20.67	64	n
2	1	585	2.7	4.4	24.63	83	n
1	1	524	1.81	4.58	24.97	87	n
1	1	556	2.26	4.64	23.05	53	n
1	1	533	2.55	4.84	25.3	64	n
2	1	522	2.23	4.93	21.99	79	n
1	1	489	2.75	4.06	28.66	63	n
1	1	542	1.89	4.09	22.48	83	n
1	1	528	2.77	4.26	24.22	64	n
1	1	522	2.57	4.39	24.76	56	n
1	1	517	2.5	4.7	22.35	71	n
1	1	492	2.44	4.74	22.88	74	n
1	1	519	1.85	4.97	22.55	81	n
1	1	539	3.17	3.32	22.72	57	n
2	1	568	2.93	3.55	23.73	65	n
1	1	542	3.16	3.67	22.49	57	n
2	1	580	3.16	3.87	30.02	60	n
2	1	552	2.81	4.25	23.91	83	n
1	1	537	2.3	4.8	22.57	78	n
1	1	548	2.3	4.83	25.74	75	n
2	1	572	2.67	4.97	27.72	73	n
2	1	561	2.16	5.24	22.71	82	n
2	1	557	1.94	5.31	22.99	83	n
1	1	472	3.28	3.99	22.77	71	n
2	1	533	2.35	4.07	22.86	67	n
2	1	524	2.55	4.11	22.49	59	n
1	1	533	2.59	4.11	23.43	53	n
1	1	519	2.47	4.32	23.7	56	n
2	1	508	2.47	4.57	25.93	79	n
2	1	558	2.12	4.58	22.8	76	n
1	1	563	2.36	4.59	25.86	58	n
2	1	475	2.41	4.59	26.44	60	n
1	1	534	2.36	4.61	23.62	68	n
2	1	534	1.84	4.98	22.55	86	n
1	1	586	3.48	3.64	24.19	53	n
2	1	526	2.29	3.73	22.1	70	n
2	1	534	3.04	3.74	24.24	75	n
1	1	547	2.65	3.94	23.41	34	n
2	1	543	2.15	4.72	22.82	60	n
2	1	509	2.47	4.76	23.79	70	n
1	1	522	2.33	4.77	22.68	68	n
2	1	543	2.39	4.77	24.76	90	n
1	1	542	4.03	4.96	23.8	64	n
1	1	539	1.83	5.34	22.63	66	n
1	1	538	2.44	3.92	23.13	90	n
2	1	508	2.44	3.93	24.66	67	n
2	1	477	3.09	4.06	23.2	62	n
2	1	580	2.32	4.22	23.11	86	n
2	1	581	2.86	4.33	23.18	66	n
1	1	559	2.57	4.38	25.14	72	n
1	1	488	2.53	4.5	24.98	67	n
2	1	499	2.7	5.25	24.88	83	n
1	1	517	3.02	3.65	27.08	66	n
1	1	533	3.14	3.81	23.22	61	n
1	1	489	2.36	3.92	22.86	51	n
1	1	531	3.52	4.08	27.96	55	n
1	1	501	2.86	4.15	28.07	61	n
2	1	528	2.61	4.25	23.63	70	n
1	1	525	3.21	4.29	23.3	42	n
1	1	549	2.29	4.32	23.47	57	n
1	1	464	2.4	4.73	26.76	86	n
1	1	534	1.72	4.83	23.11	68	n
2	1	496	2.2	4.88	22.97	68	n
1	1	577	2.42	5.11	35.68	62	n
1	1	487	2.88	3.59	23.79	22	n
2	1	516	3.18	4.1	22.27	45	n
2	1	598	2.65	4.35	34.11	63	n
2	1	559	4.29	4.5	27.37	89	n
1	1	521	2.73	4.53	29.85	63	n
2	1	525	2.19	4.54	22.73	50	n
2	1	503	2.05	4.63	22.62	82	n
2	1	523	2.65	4.67	23.22	86	n
2	1	505	2.46	4.68	23.49	77	n
2	1	527	2.98	4.88	24.18	77	n
2	1	549	2.49	4.9	25.72	67	n
1	1	504	2.77	4.1	26.1	65	n
1	1	522	2.59	4.12	22.44	71	n
2	1	520	3.42	4.28	27.6	66	n
1	1	586	2.3	4.5	26.22	58	n
2	1	499	2.53	4.62	23.59	66	n
2	1	521	2.83	4.67	28.25	75	n
1	1	471	2.09	4.81	22.31	86	n
1	1	484	2.1	4.85	22.81	68	n
2	1	516	2.06	4.91	24.17	80	n
2	1	532	2.88	3.76	27.56	27	n
1	1	528	3.24	3.85	30.35	84	n
1	1	542	3.32	3.96	24.14	77	n
1	1	569	2.47	3.98	22.39	70	n
2	1	626	2.74	3.99	23.27	34	n
1	1	557	3.06	4.22	23.74	61	n
1	1	493	2.28	4.24	21.83	49	n
1	1	511	2.98	4.27	24.77	78	n
1	1	503	2.16	4.29	21.86	50	n
2	1	519	1.99	4.3	23.33	73	n
1	1	532	2.53	4.45	23.07	86	n
1	1	509	2.34	4.49	23.57	74	n
1	1	538	1.7	4.69	23.68	79	n
1	1	549	1.9	4.96	22.41	81	n
2	1	573	2.03	5.19	20.91	70	n
1	1	535	3.01	3.54	23.04	59	n
1	1	528	3.24	4.08	24.81	72	n
1	1	557	2.16	4.53	22.93	56	n
1	1	557	2.16	4.68	22.92	72	n
1	1	518	2.6	4.78	23.13	84	n
1	1	504	2.18	4.79	24.44	75	n
2	1	511	2.53	4.85	23.73	81	n
1	1	556	1.79	4.94	22.02	55	n
2	1	539	2.45	3.67	22.37	68	n
1	1	525	2.79	3.86	22.4	66	n
1	1	546	2.86	4.22	28.61	59	n
1	1	538	3.08	4.34	30	58	n
2	1	557	2.83	4.37	23.3	84	n
1	1	580	2.39	4.46	22.8	57	n
1	1	511	1.87	4.52	23.08	73	n
1	1	647	2.07	4.59	21.75	78	n
1	1	489	2.97	4.05	32.23	34	n
1	1	555	2.62	4.13	22.09	62	n
1	1	505	2.23	4.23	21.99	57	n
1	1	508	2.69	4.39	22.9	73	n
1	1	466	2.5	4.4	24.23	82	n
2	1	610	2.63	4.43	25.34	69	n
1	1	536	2.31	4.64	22.54	63	n
2	1	615	2.1	4.84	25.6	75	n
1	1	590	2.52	4.89	23.87	81	n
1	1	517	2.6	4.11	23.22	61	n
1	1	477	2.42	4.19	22.89	65	n
1	1	554	2.72	4.21	26.63	66	n
1	1	589	3.08	4.24	29.61	65	n
1	1	576	2.31	4.32	24.35	59	n
2	1	561	2.39	4.84	22.6	86	n
1	1	509	2.86	4.92	23.46	73	n
2	1	548	2.27	4.96	24.29	88	n
1	1	592	2.77	3.66	30.15	37	n
1	1	527	2.46	3.85	23.35	69	n
1	1	515	2.35	4.08	23.25	82	n
2	1	512	2.74	4.61	24.03	75	n
2	1	579	2.22	4.83	23.79	76	n
2	1	540	2.22	4.92	24.35	85	n
1	1	542	2.24	5.4	24.48	83	n
2	1	501	2.82	3.95	23.35	61	n
1	1	543	2.82	4.07	22.92	53	n
1	1	510	2.76	4.3	25.23	66	n
1	1	508	2.91	4.75	22.69	83	n
1	1	557	2.35	4.75	23.65	55	n
1	1	557	2.35	4.75	23.65	55	n
1	1	585	2.94	4.84	31.81	79	n
1	1	508	2.7	4.88	22.6	79	n
1	1	508	2.32	4.37	22.14	73	n
2	1	552	1.69	4.38	22.9	81	n
1	1	567	1.92	4.49	23.22	90	n
1	1	536	2.54	4.5	27.57	60	n
1	1	529	2.34	4.59	23.77	64	n
1	1	459	1.72	4.6	22.11	79	n
2	1	572	2.45	4.62	24.75	81	n
1	1	514	2.47	4.68	23.67	70	n
2	1	533	2.53	4.8	23.2	70	n
1	1	519	1.71	4.93	22.76	63	n
1	1	529	1.82	5.03	23.62	82	n
1	1	491	2.26	5.16	22.69	66	n
1	1	558	2.93	3.83	22.79	35	n
1	1	545	2.95	3.97	24.34	41	n
2	1	578	3.08	3.97	25.04	65	n
1	1	504	4.11	3.99	28.01	81	n
2	1	542	2.96	4.04	23.8	45	n
1	1	507	2.46	4.24	22.23	82	n
1	1	592	2.43	4.3	25.45	82	n
1	1	477	2.4	4.47	22.65	50	n
1	1	545	2.46	4.49	23.32	64	n
2	1	513	2.56	4.52	22.85	86	n
1	1	592	1.9	4.57	21.44	62	n
2	1	580	1.79	4.59	22.1	76	n
2	1	561	2.56	4.63	22.82	64	n
1	1	632	2.37	4.82	31.36	51	n
1	1	521	2.14	5.1	22.63	76	n
2	1	543	1.78	5.12	23.37	85	n
1	1	552	2.06	5.41	22.01	66	n
1	1	533	3.05	3.64	25.39	32	n
2	1	504	3.21	3.7	25.22	52	n
1	1	544	2.83	3.93	24.55	70	n
1	1	524	2.3	4.15	22.62	55	n
2	1	532	2.59	4.42	23.84	76	n
2	1	535	2.69	4.45	30.3	65	n
1	1	550	2.01	4.48	23.97	72	n
1	1	454	2.65	4.49	25.09	60	n
1	1	562	2.81	4.52	23.83	57	n
1	1	552	2.82	4.6	28.43	57	n
1	1	516	3.03	4.63	27.85	75	n
1	1	458	2.58	4.68	22.82	64	n
1	1	565	2.6	4.74	25.01	83	n
1	1	496	2.13	4.75	22.33	59	n
1	1	407	2.76	4.82	27.45	51	n
1	1	537	2.23	4.84	25.64	88	n
2	1	576	2.39	4.93	30.9	68	n
1	1	550	2.46	5.18	26.42	71	n
1	1	457	2.48	3.89	24.56	86	n
2	1	579	3.11	3.95	29.26	63	n
2	1	579	3.11	3.95	29.26	63	n
2	1	553	2.85	3.96	27.56	75	n
2	1	514	3.16	4	24.09	62	n
1	1	523	2.75	4.05	26.25	57	n
2	1	513	2.41	4.08	22.74	50	n
1	1	504	3.05	4.3	24.15	66	n
1	1	542	2.27	4.33	23.69	65	n
1	1	519	2.56	4.34	22.59	81	n
2	1	474	2.66	4.46	22.73	62	n
1	1	567	2.28	4.56	22.99	67	n
1	1	536	2.04	4.65	23.46	72	n
2	1	542	1.92	5.16	23.81	82	n
1	1	552	1.89	5.21	22.35	66	n
1	1	553	3.12	3.81	24.14	27	n
2	1	486	3.33	4.11	23.84	60	n
1	1	475	2.52	4.13	23.13	60	n
1	1	484	2.65	4.24	23.19	76	n
1	1	622	2.68	4.44	29.94	57	n
1	1	501	2.37	4.48	21.29	42	n
2	1	531	2.24	4.55	23.71	68	n
1	1	598	2.22	4.62	22.57	55	n
1	1	505	1.97	4.66	22.36	77	n
2	1	551	2.48	4.79	23.31	68	n
2	1	541	2.41	4.8	23.7	77	n
2	1	575	2.34	4.89	23.52	93	n
2	1	569	1.93	5.37	22.97	70	n
2	1	560	2.83	4.01	23.69	56	n
1	1	549	3.27	4.14	25.76	83	n
1	1	515	2.54	4.15	23.12	42	n
1	1	518	2.59	4.21	32.19	63	n
1	1	510	2.28	4.5	22.04	78	n
2	1	558	2.3	4.52	32.26	86	n
1	1	582	2.56	4.57	22.89	74	n
1	1	514	2.84	4.78	28.69	58	n
2	1	550	2.1	5.05	22.66	63	n
1	1	593	2.31	5.09	22.61	64	n
1	1	491	1.67	5.24	23.46	78	n
1	1	497	4.55	3.56	23	86	n
1	1	566	2.24	4.15	22.91	62	n
1	1	566	2.25	4.17	22.79	58	n
2	1	566	2.65	4.27	26.63	39	n
2	1	483	2.36	4.29	23.31	75	n
2	1	584	2.92	4.38	25.99	73	n
1	1	486	2.95	4.51	31.6	62	n
1	1	553	2.39	4.68	23.67	56	n
1	1	553	2.39	4.68	23.67	56	n
1	1	562	3.16	4.71	28.39	47	n
2	1	530	2.26	4.78	22.67	91	n
2	1	543	2.37	4.83	25.1	63	n
1	1	537	3.24	3.67	27.75	50	n
1	1	579	2.85	4	27.61	72	n
2	1	534	2.66	4.03	23.6	53	n
2	1	525	2.63	4.04	23.39	64	n
2	1	559	3.13	4.22	25.04	63	n
1	1	537	2.93	4.24	28.07	52	n
1	1	491	2.35	4.41	21.81	62	n
1	1	506	1.94	4.44	22.9	69	n
1	1	584	2.32	4.46	23.08	58	n
1	1	584	2.32	4.46	23.08	58	n
1	1	541	2.68	4.49	22.44	58	n
1	1	521	2.43	4.5	22.43	73	n
1	1	543	2.84	4.55	23.36	58	n
1	1	557	2.67	4.55	24.31	76	n
2	1	552	2.28	4.65	23.01	73	n
1	1	469	2.45	4.75	22.72	79	n
1	1	495	2.22	5.05	23.06	78	n
1	1	602	1.95	5.18	22.35	57	n
1	1	551	2.78	3.81	23.99	76	n
1	1	600	2.93	3.96	24.34	52	n
1	1	571	2.59	4.1	23.56	55	n
2	1	524	2.4	4.15	23.79	83	n
1	1	515	2.83	4.24	23.26	50	n
1	1	496	2.49	4.24	23.88	78	n
1	1	540	2.81	4.34	23.14	63	n
2	1	545	2.52	4.49	24.04	52	n
2	1	512	2.39	4.5	23.48	69	n
2	1	499	2.26	4.6	24.02	90	n
1	1	573	2.43	4.73	22.43	74	n
1	1	513	1.95	4.79	23.05	83	n
2	1	501	3.56	5.02	27.1	84	n
2	1	545	2.4	5.25	26.67	74	n
1	1	584	2.35	5.28	30.17	71	n
2	1	543	3.45	3.61	24.24	48	n
1	1	508	3.09	4.24	28.5	60	n
1	1	528	2.86	4.34	25.78	62	n
1	1	549	2.72	4.37	25.22	90	n
1	1	569	2.71	4.41	27.11	62	n
2	1	552	2.61	4.52	23.01	58	n
1	1	565	2.43	4.95	27.73	72	n
1	1	542	2.78	3.89	24.68	71	n
1	1	496	3.16	3.9	24.12	47	n
1	1	607	2.71	4.12	23.8	44	n
1	1	597	2.49	4.16	33.26	51	n
1	1	568	2.55	4.18	24.66	67	n
2	1	506	2.99	4.22	23.05	63	n
1	1	517	2.79	4.28	22.27	69	n
2	1	523	2.79	4.32	28.28	78	n
1	1	511	2.65	4.4	22.92	38	n
2	1	583	2.34	4.49	24.45	71	n
1	1	535	2.31	4.52	23.58	86	n
2	1	586	3.03	4.6	27.62	72	n
2	1	486	2.74	4.63	23.77	53	n
1	1	534	2.31	4.63	24.2	84	n
1	1	528	2.15	4.65	23.65	60	n
1	1	563	2.08	4.79	24.38	60	n
1	1	478	2.3	4.99	23.24	76	n
1	1	597	1.81	5.11	22.82	84	n
1	1	551	2.03	5.23	23.11	72	n
2	1	579	2.95	3.71	26.71	71	n
2	1	569	3.33	3.73	28.92	35	n
2	1	597	2.84	3.97	24.81	64	n
1	1	540	2.82	3.97	25.59	60	n
1	1	504	2.33	4.37	23.48	74	n
2	1	519	2.92	4.39	32.02	60	n
2	1	588	2.31	4.4	22.87	72	n
1	1	487	2.83	4.64	23.9	70	n
2	1	541	2.79	4.83	24.06	71	n
2	1	503	1.83	5.05	21.73	82	n
1	1	553	2.09	5.2	22.59	68	n
1	1	513	3.18	3.48	24.11	60	n
2	1	533	2.81	3.91	23.89	75	n
1	1	575	2.48	4.11	22.95	47	n
1	1	541	2.89	4.15	24.3	46	n
1	1	526	2.05	4.2	23.59	88	n
1	1	481	2.09	4.26	21.75	60	n
1	1	541	3.4	4.35	28.46	72	n
1	1	544	2.33	4.63	22.38	79	n
1	1	517	2.99	4.66	28.92	51	n
2	1	549	2.31	4.71	23.73	79	n
1	1	556	2.98	4.75	30.89	79	n
1	1	550	2.01	4.78	22.11	42	n
2	1	517	2.3	4.8	27.22	77	n
2	1	541	2.31	4.82	23.45	81	n
1	1	566	2.22	4.85	22.37	54	n
1	1	575	3.54	3.36	23.62	62	n
2	1	561	2.66	4	23.78	64	n
1	1	528	3.02	4.01	26.54	60	n
1	1	543	3.06	4.06	27.54	69	n
2	1	600	3.03	4.11	25.6	68	n
2	1	507	2.39	4.6	23.04	58	n
1	1	480	2.83	4.63	23.87	70	n
1	1	511	2.77	4.65	22.84	59	n
1	1	517	2.16	5	23.76	76	n
1	1	536	2.1	5.03	23.02	77	n
2	1	519	2.95	4.1	23.98	38	n
1	1	546	2.57	4.32	23.92	76	n
1	1	493	2.84	4.35	27.28	54	n
1	1	536	1.86	4.49	23.01	85	n
1	1	510	2.62	4.58	22.34	79	n
1	1	509	2.35	4.69	22.43	68	n
1	1	587	2.14	4.85	25.7	60	n
2	1	496	2.38	4.88	28.98	66	n
2	1	489	2.46	4.94	22.49	67	n
2	1	541	2.45	4.95	25.15	83	n
2	1	578	2.33	4.31	23.33	87	n
2	1	556	2.41	4.35	23.3	83	n
1	1	474	1.76	4.38	23.05	84	n
2	1	469	3.19	4.59	24.28	79	n
1	1	564	2.31	4.69	23.39	77	n
2	1	594	2.4	4.97	27.85	68	n
1	1	536	2.27	5.05	22.51	73	n
2	1	548	2.06	5.22	24.35	80	n
1	1	579	2.23	5.31	23.54	87	n
2	1	522	4.17	3	25.89	71	n
2	1	495	1.68	3.3	23.5	60	n
1	1	543	2.89	3.5	23.57	43	n
1	1	616	2.78	3.77	24.75	24	n
2	1	559	3.2	3.8	24.39	62	n
2	1	554	2.89	3.94	23.89	70	n
1	1	541	2.41	4.36	25.7	65	n
1	1	562	1.95	4.48	23.23	90	n
2	1	573	2.24	4.53	23.44	61	n
2	1	488	2.59	4.59	26.2	58	n
1	1	548	2.75	4.81	26.3	65	n
2	1	549	1.74	4.87	22.87	81	n
1	1	539	2.91	4.95	23.94	83	n
1	1	557	2.87	3.21	26.32	21	n
2	1	481	2.94	3.78	22.71	48	n
1	1	549	3.11	3.84	27.85	56	n
1	1	480	2.58	3.96	23.36	41	n
1	1	580	2.62	4.05	24.78	91	n
1	1	534	2.93	4.09	27.39	54	n
1	1	579	2.3	4.18	24.53	54	n
1	1	517	2.93	4.22	23.77	60	n
1	1	507	2.6	4.3	25.3	75	n
2	1	470	2.75	4.39	22.55	47	n
1	1	534	3.78	4.4	23.52	85	n
2	1	519	2.6	4.47	23.44	65	n
2	1	519	2.23	4.63	23.86	66	n
2	1	511	2.26	4.84	23.31	72	n
1	1	550	2.08	5.05	22.76	78	n
1	1	520	2.33	5.39	23.71	84	n
2	1	564	3.59	3.21	29.96	61	n
1	1	479	3.1	3.73	24.55	27	n
2	1	506	3.08	3.86	23.92	59	n
2	1	510	2.7	3.91	25.06	88	n
1	1	507	2.81	3.97	23.77	76	n
1	1	614	2.65	4.19	23.2	46	n
1	1	528	3.06	4.21	23.58	57	n
1	1	537	3.21	4.23	23.75	87	n
2	1	557	2.56	4.27	29.5	74	n
2	1	530	2.68	4.44	26.39	62	n
2	1	530	2.78	4.45	23.6	60	n
2	1	519	2.62	4.53	26.75	66	n
2	1	510	2.8	4.55	24.51	66	n
1	1	547	3.12	3.45	23.05	53	n
1	1	509	5.14	3.67	28.89	69	n
2	1	509	2.32	3.9	23.4	66	n
2	1	517	2.7	3.91	23.53	46	n
2	1	506	2.93	4.07	23.55	43	n
1	1	470	1.99	4.2	24.66	81	n
2	1	568	2.23	4.23	22.81	55	n
2	1	525	2.81	4.27	23.79	62	n
2	1	568	2.61	4.38	25.81	53	n
1	1	495	2.73	4.51	21.39	50	n
2	1	597	2.87	4.61	23.5	66	n
1	1	534	1.8	4.73	23.29	61	n
1	1	561	1.68	4.85	21.57	76	n
1	1	523	1.85	4.97	22.09	80	n
1	1	562	1.86	5.26	22.48	73	n
1	1	570	2.97	3.64	24.14	22	n
1	1	569	3.33	3.73	29.69	54	n
2	1	586	4.37	3.9	25.33	75	n
2	1	473	3.16	4.07	31.03	74	n
1	1	519	2.59	4.14	22.69	75	n
2	1	509	2.88	4.19	23.71	80	n
2	1	511	3	4.4	23.52	65	n
2	1	493	2.59	4.59	25.02	69	n
1	1	507	2.28	4.64	22.48	67	n
1	1	518	2.68	4.76	23.83	79	n
1	1	581	2.03	4.89	22.45	59	n
2	1	568	2.53	5.13	26.1	63	n
1	1	542	2.37	3.88	22.78	85	n
1	1	603	2.72	3.95	25.67	58	n
1	1	509	2.66	4.12	23.33	51	n
1	1	572	2.55	4.16	23.7	81	n
1	1	500	2.76	4.29	23.71	52	n
1	1	563	2.82	4.39	23.8	63	n
2	1	509	2.42	4.55	23.75	76	n
2	1	535	2.42	4.64	22.78	58	n
2	1	498	2.79	5	23.23	53	n
1	1	583	2.78	5.31	24.7	71	n
1	1	527	3.23	3.35	24.6	77	n
1	1	584	2.2	3.79	24.33	76	n
1	1	484	3.19	4.15	27.29	48	n
2	1	496	3.07	4.16	24.18	67	n
2	1	532	2.9	4.19	24.06	73	n
1	1	478	3.02	4.2	23.04	57	n
2	1	553	2.74	4.22	24.71	64	n
2	1	547	2.52	4.24	23.59	64	n
1	1	536	2.04	4.27	23.98	59	n
2	1	545	1.94	4.6	22.17	87	n
2	1	573	3.11	4.63	24.16	62	n
2	1	588	2.76	4.67	23.1	87	n
1	1	475	2.05	4.76	22.16	61	n
1	1	532	2.36	4.77	23.62	76	n
1	1	508	2.46	5.08	25.68	60	n
2	1	620	2.88	4.12	23.98	70	n
2	1	489	2.82	4.2	28.55	76	n
1	1	527	2.94	4.35	24.33	59	n
1	1	575	2.72	4.36	25.06	31	n
1	1	498	2.49	4.37	23.21	60	n
1	1	554	2.29	4.47	22.86	87	n
2	1	529	2.36	4.48	25.04	82	n
1	1	496	2.36	4.57	24.03	86	n
2	1	609	2.57	4.65	23.92	79	n
2	1	542	2.73	4.69	24.09	73	n
1	1	480	2.28	4.93	21.79	85	n
1	1	529	2.89	4.93	29.88	67	n
2	1	482	2.62	5.22	25.55	80	n
2	1	539	1.92	5.28	23.3	84	n
1	1	584	2.03	5.63	22.03	75	n
2	1	513	3.2	3.49	24.28	24	n
1	1	555	3.19	3.5	26.3	27	n
2	1	532	3.2	3.9	24.46	84	n
1	1	584	2.16	4.06	24.62	76	n
1	1	532	2.75	4.15	23.84	50	n
2	1	490	2.7	4.38	23.41	87	n
2	1	561	2.73	4.47	24.87	51	n
1	1	523	2.41	4.56	27.03	46	n
1	1	624	2.49	4.72	30.49	77	n
1	1	524	1.97	5	23.12	80	n
1	1	565	3.33	3.85	27.34	62	n
1	1	556	2.4	4.03	23.45	37	n
1	1	415	2.73	4.06	27.82	30	n
1	1	473	2.43	4.12	22.41	82	n
1	1	565	2.72	4.21	30.78	59	n
2	1	517	2.98	4.38	29.27	74	n
1	1	531	2.16	4.49	23.78	69	n
1	1	491	2.41	4.58	22.64	80	n
2	1	546	2.62	4.66	28.23	71	n
1	1	502	1.92	4.75	23.4	73	n
1	1	611	4.21	4.9	23.4	67	n
1	1	514	2.15	5.38	22.54	89	n
2	1	549	1.76	5.76	22.91	78	n
1	1	504	2.99	3.9	23.39	23	n
2	1	531	2.56	3.98	23.13	67	n
1	1	523	3.07	4.29	28.93	71	n
2	1	551	2.55	4.33	24.51	82	n
1	1	534	3.05	4.42	28.27	59	n
1	1	649	2.71	4.64	24.89	70	n
1	1	586	1.95	4.76	21.8	50	n
2	1	585	2.46	4.79	26.43	60	n
2	1	547	2.41	4.95	24.24	49	n
1	1	533	1.9	4.98	22.43	72	n
1	1	547	1.78	5.01	22.42	83	n
1	1	542	2.61	3.89	28.7	43	n
1	1	570	2.64	3.99	29.84	64	n
2	1	554	3.21	4.22	25.44	81	n
1	1	518	2.48	4.34	22.34	82	n
2	1	496	2.56	4.36	22.98	43	n
1	1	573	2.48	4.44	23.35	64	n
1	1	489	2.57	4.63	23.25	79	n
2	1	473	2.51	4.85	27.69	74	n
1	1	538	2.2	4.89	21.91	65	n
2	1	536	2.68	4.92	23.29	61	n
2	1	545	2.53	4.5	23.81	86	n
2	1	612	2.62	4.54	23.83	68	n
2	1	515	2.22	4.62	23.34	74	n
1	1	507	2.51	4.74	32.81	62	n
1	1	535	2.79	4.76	31.29	75	n
2	1	538	2.7	3.57	31.18	71	n
2	1	553	3.49	3.78	26.2	40	n
1	1	574	2.83	3.89	23.88	53	n
1	1	495	2.94	4.12	23.14	73	n
2	1	482	2.68	4.39	25.96	83	n
1	1	550	2.45	4.56	23.27	77	n
2	1	508	2.57	5.15	22.49	68	n
1	1	506	2.52	4.25	24.43	43	n
1	1	540	2.77	4.28	23.86	81	n
1	1	550	3.07	4.3	22.87	56	n
2	1	572	3.15	4.33	25.44	53	n
1	1	571	2.75	4.34	23.57	79	n
1	1	514	2.03	4.39	23.51	54	n
2	1	526	2.81	4.39	25.57	68	n
1	1	573	2.84	4.75	29.16	59	n
2	1	534	2.91	4.76	29.22	72	n
1	1	557	2	4.77	23.9	81	n
2	1	576	1.75	4.91	23.7	72	n
2	1	576	1.75	4.91	23.7	72	n
1	1	479	3.33	3.22	27.24	24	n
2	1	584	2.95	3.59	25.73	26	n
2	1	503	3.04	3.66	23.01	69	n
2	1	540	2.28	4.34	24.54	82	n
2	1	574	2.24	4.59	23.06	65	n
2	1	504	2.94	4.65	29.8	72	n
2	1	621	3.07	3.43	25.91	22	n
1	1	566	2.92	3.63	28.61	19	n
2	1	591	3.05	3.69	25.9	36	n
1	1	550	3.01	4.33	22.64	61	n
1	1	463	2.28	4.4	22.67	85	n
1	1	540	2.72	4.42	23.39	84	n
1	1	575	2.23	4.47	23.29	55	n
2	1	536	2.2	4.93	24.34	84	n
1	1	502	1.56	4.97	23.63	78	n
2	1	500	3.42	3.55	25.91	25	n
2	1	521	2.86	3.65	23.19	34	n
2	1	558	2.98	4.1	25.36	57	n
2	1	553	2.8	4.11	25.44	61	n
2	1	532	2.42	4.25	23.85	88	n
1	1	571	2.8	4.26	23.83	71	n
1	1	527	3.12	4.32	30.28	69	n
2	1	518	3.06	4.36	23.33	65	n
2	1	508	2.54	4.56	23.44	51	n
2	1	549	2.66	4.62	26.85	42	n
1	1	500	2.25	4.77	24.4	78	n
2	1	451	2.52	3.47	30.1	66	n
1	1	560	2.67	3.77	23.92	24	n
1	1	523	3.05	3.8	28.32	20	n
1	1	535	2.79	3.87	23.45	36	n
1	1	531	2.86	3.98	23.54	37	n
2	1	552	2.63	4.03	23.93	48	n
1	1	536	2.98	4.25	24.02	51	n
1	1	518	2.55	4.28	23.49	66	n
1	1	519	2.82	4.35	24.01	66	n
2	1	568	3.34	4.35	26.06	65	n
1	1	539	2.61	4.53	26.54	61	n
2	1	512	2.44	4.55	25.06	82	n
2	1	526	2.5	4.74	23.32	61	n
1	1	522	3.15	3.93	25.24	33	n
1	1	488	2.79	4.03	31.97	64	n
2	1	548	3.22	4.05	29.58	59	n
1	1	547	2.89	4.2	24.2	70	n
1	1	526	2.52	4.21	23.89	81	n
2	1	452	3.31	4.29	23.17	46	n
1	1	540	3.42	4.33	26.46	74	n
1	1	507	2.51	4.45	23.34	66	n
2	1	575	2.9	4.52	23.29	66	n
1	1	515	3.25	4.59	29.4	60	n
1	1	523	2.29	4.68	25.87	88	n
2	1	563	2.4	4.93	23.51	71	n
2	1	551	2.23	5.09	23.49	79	n
1	1	561	2.66	5.23	24.92	84	n
2	1	524	3	3.99	22.63	101	n
1	1	502	2.65	4.21	22.19	62	n
2	1	539	2.91	4.26	30.93	56	n
1	1	570	2.83	4.44	23.5	85	n
2	1	604	2.93	4.6	26.84	59	n
1	1	475	2.99	4.65	30.81	53	n
2	1	470	2.43	4.74	23.47	73	n
2	1	578	3.2	3.37	27.13	23	n
2	1	532	2.97	3.65	23.93	46	n
1	1	486	3.05	3.84	25.56	42	n
1	1	540	4.36	3.99	29.38	72	n
1	1	476	2.48	4.07	23.08	51	n
2	1	504	2.67	4.12	23.43	63	n
1	1	540	3.15	4.2	24.17	78	n
1	1	499	2.91	4.35	27.22	92	n
2	1	508	2.99	4.77	23.44	98	n
2	1	564	2.96	3.01	22.1	22	n
1	1	480	2.73	3.9	25.41	26	n
2	1	562	2.9	4.1	23.26	50	n
2	1	539	2.88	4.1	23.39	61	n
2	1	563	2.97	4.23	28.45	69	n
1	1	527	2.67	4.24	23.81	70	n
2	1	574	2.95	4.28	25.82	70	n
1	1	548	2.72	4.35	27.01	44	n
2	1	420	2.54	4.36	22.73	73	n
1	1	566	2.24	4.4	20.52	27	n
1	1	563	2.27	4.48	22.66	77	n
1	1	539	3.09	4.55	26.5	70	n
1	1	554	2.56	5.01	24.49	78	n
2	1	520	2.6	5.22	23.86	66	n
1	1	540	1.75	5.25	22.75	81	n
1	1	543	1.98	5.26	22.13	59	n
1	1	494	3.12	3.86	22.63	56	n
2	1	537	3.24	3.87	26.66	64	n
2	1	554	2.84	4.02	26.72	55	n
2	1	555	2.59	4.07	25.33	62	n
2	1	527	2.77	4.44	25	69	n
2	1	635	2.73	4.59	28.08	86	n
2	1	494	2.93	4.66	29.76	72	n
2	1	550	2.51	4.77	24.9	69	n
2	1	515	2.54	4.91	24.05	86	n
1	1	552	3.48	3.81	29.26	43	n
2	1	566	4.07	3.94	22.78	64	n
2	1	474	2.82	4.42	25.93	45	n
1	1	564	3.08	4.49	23.19	75	n
1	1	569	2.71	4.49	23.38	53	n
2	1	561	2.55	4.56	23.4	65	n
1	1	551	2.64	4.56	24.89	63	n
1	1	538	2.52	4.58	22.71	56	n
1	1	570	2.11	5.36	23.82	85	n
1	1	593	2.46	3.56	23.23	59	n
1	1	538	3.1	3.99	31.87	59	n
1	1	538	3.1	3.99	31.87	59	n
2	1	531	2.88	4.05	26.27	39	n
2	1	579	2.91	4.14	24.16	51	n
2	1	585	2.84	4.23	24.66	51	n
1	1	527	2.85	4.52	22.94	80	n
1	1	538	3.04	4.53	24.03	47	n
1	1	618	2.68	4.56	24.55	82	n
2	1	576	2.7	4.63	25.4	80	n
1	1	535	2.11	4.68	22.69	63	n
2	1	481	2.42	5.04	22.84	80	n
1	1	521	2.72	3.83	24.07	34	n
1	1	497	3.12	3.86	22.64	56	n
2	1	532	2.83	4.09	23.41	60	n
1	1	582	2.56	4.24	24.04	44	n
1	1	483	2.64	4.31	22.9	82	n
1	1	522	3.01	4.49	24.09	56	n
1	1	527	2.22	4.66	23.19	72	n
2	1	546	2.82	4.69	23.8	87	n
1	1	547	2.78	4.72	24.8	58	n
1	1	504	2.42	4.74	22.71	58	n
2	1	539	2.84	5.22	28.06	72	n
1	1	567	3.27	3.43	24.89	28	n
2	1	576	3.21	3.62	27.13	31	n
2	1	552	3.21	3.74	28.65	72	n
1	1	578	3.17	3.77	29.25	26	n
1	1	514	3	3.97	29.86	59	n
1	1	531	3.21	3.99	28.11	43	n
1	1	500	3.09	4	23.54	62	n
1	1	505	2.68	4.42	24.92	86	n
2	1	551	3.13	3.6	24.62	67	n
2	1	574	2.97	3.79	25.02	65	n
2	1	545	3.11	3.91	23.68	72	n
1	1	526	2.57	4.34	24.85	57	n
1	1	569	2.55	4.45	22.99	57	n
1	1	512	2.65	4.55	24.63	75	n
1	1	572	2.4	4.73	22.08	68	n
2	1	516	2.33	4.88	23.47	87	n
1	1	552	2.05	5.08	23.73	80	n
1	1	579	1.96	5.3	29.62	64	n
1	1	529	2.37	4.13	23.15	52	n
2	1	580	2.89	4.22	24.15	60	n
2	1	588	2.6	4.31	23.43	64	n
2	1	564	2.59	4.47	23.83	63	n
2	1	537	2.91	4.51	23.15	45	n
2	1	492	2.89	4.84	22.98	78	n
1	1	518	3.04	3.67	27.44	28	n
2	1	575	3.16	3.82	23.88	75	n
2	1	575	3.39	3.96	25.9	33	n
1	1	551	2.54	4.48	22.96	65	n
2	1	568	2.66	4.59	26.21	69	n
2	1	483	3.06	4.59	32.13	56	n
1	1	507	2.7	4.68	23.64	67	n
1	1	536	2.28	4.86	24.7	63	n
1	1	565	2.33	4.93	23.08	71	n
2	1	571	2.46	5.03	23.94	82	n
2	1	466	2.43	3.41	30.11	66	n
1	1	537	3.07	3.86	28.88	35	n
2	1	504	2.42	3.98	23.01	87	n
2	1	588	2.43	4.24	23.8	81	n
1	1	512	3	4.52	25.98	78	n
1	1	659	2.43	4.59	24.41	77	n
2	1	511	2.78	4.65	24.04	59	n
2	1	624	1.47	5.29	23.35	92	n
2	1	563	2.03	5.51	24.14	96	n
2	1	566	2.59	4.19	24.72	75	n
1	1	583	2.91	4.32	24.55	85	n
1	1	508	2.18	4.41	22.44	49	n
2	1	498	2.96	4.6	22.87	83	n
1	1	521	2.72	4.04	23.38	61	n
2	1	539	3.03	4.05	24.52	87	n
2	1	567	2.89	4.06	23.72	32	n
2	1	550	2.64	4.06	25.55	64	n
2	1	552	2.91	4.15	28.73	65	n
2	1	514	2.68	4.2	23.29	39	n
2	1	523	2.98	4.31	26.07	71	n
2	1	494	3.2	4.5	23.84	83	n
2	1	562	2.87	4.5	24.9	66	n
2	1	516	2.58	4.74	25.19	71	n
1	1	522	3.98	5.52	23.4	83	n
2	1	588	3.3	3.96	26.52	33	n
1	1	538	3.13	4.14	28.24	63	n
2	1	586	3.27	4.23	24.92	44	n
2	1	518	3.16	4.44	27.31	66	n
1	1	575	2.96	4.67	26.95	68	n
1	1	598	2.19	4.82	25.46	63	n
1	1	525	2.99	5.07	28.63	65	n
1	1	594	3.23	3.82	28.02	27	n
2	1	515	2.92	4.35	23.31	81	n
1	1	569	2.83	4.6	28.43	59	n
2	1	554	2.47	4.67	22.98	53	n
1	1	546	2.5	4.95	28.02	75	n
2	1	534	2.16	5.01	25.04	76	n
2	1	570	3.41	3.61	24.83	32	n
2	1	549	3.25	3.8	23.48	59	n
2	1	514	3.27	3.84	26.07	73	n
1	1	544	2.81	4	24.78	73	n
1	1	560	2.9	4.06	29.39	75	n
2	1	531	3.08	4.13	26.84	66	n
1	1	543	2.86	4.16	23.79	40	n
2	1	498	3.03	4.27	23.11	69	n
2	1	565	3.01	4.3	25.07	63	n
1	1	532	3.01	4.46	32.58	59	n
1	1	549	2.46	4.53	24.22	76	n
1	1	576	2.66	4.72	29.52	64	n
2	1	539	2.41	4.95	25.08	77	n
2	1	514	3.39	3.73	28.16	46	n
2	1	487	3.41	3.81	23.52	75	n
1	1	555	2.32	4.05	24.61	89	n
2	1	565	2.93	4.25	27.7	48	n
2	1	568	2.8	4.43	24.87	83	n
1	1	494	2.58	4.57	23.33	60	n
2	1	599	2.47	4.6	25.86	85	n
1	1	521	2.3	4.8	24.73	81	n
1	1	518	2.37	4.88	23.57	62	n
2	1	640	2.3	4.94	26.26	75	n
1	1	554	2.07	5.02	23.35	78	n
1	1	525	1.63	5.45	23.3	84	n
2	1	544	2.48	4.1	24.03	61	n
2	1	578	3.86	4.1	28.62	60	n
2	1	523	2.52	4.19	25.32	68	n
2	1	557	2.62	4.35	24.11	82	n
1	1	535	2.74	4.45	23.98	83	n
2	1	492	3	4.46	24.97	84	n
1	1	467	3.23	4.5	27.4	57	n
1	1	523	2.78	5.06	29.21	69	n
2	1	487	2.27	5.12	23.96	75	n
1	1	595	3.08	3.8	22.82	28	n
1	1	507	2.52	4.27	22.17	73	n
1	1	515	2.04	4.88	22.42	71	n
2	1	592	2.7	5.17	25.38	58	n
2	1	563	2.53	5.18	24.75	83	n
1	1	685	3.23	3.54	28.1	27	n
2	1	486	3.07	3.9	30.36	68	n
1	1	496	2.87	4.22	23.51	92	n
2	1	526	2.84	4.27	26.46	68	n
1	1	555	2.56	4.34	23.02	65	n
2	1	513	2.41	4.36	23.74	87	n
1	1	521	1.95	4.98	21.72	75	n
2	1	635	2.64	4.18	25.77	66	n
2	1	534	2.73	4.19	23.7	83	n
2	1	566	2.52	4.49	24.67	72	n
2	1	534	2.89	4.52	24.67	75	n
1	1	582	2.77	4.62	24.03	76	n
2	1	535	2.61	4.63	25.63	78	n
2	1	545	3.17	4.01	24.3	44	n
2	1	541	3.38	4.14	23.68	73	n
1	1	474	2.84	4.22	23.46	56	n
2	1	506	2.54	4.24	23.51	58	n
2	1	516	2.39	4.43	23.92	74	n
2	1	536	1.81	4.89	24	85	n
2	1	543	3.77	3.67	25.58	29	n
2	1	530	3.02	3.77	27.41	33	n
2	1	500	3.27	3.96	24.6	66	n
1	1	525	2.66	4.2	24.97	70	n
2	1	545	2.44	4.43	23.3	73	n
1	1	560	3.06	4.62	26.57	73	n
1	1	541	1.86	5.07	22.71	82	n
1	1	569	1.95	5.22	22.64	69	n
2	1	562	3.11	3.64	26.09	24	n
1	1	547	3.03	3.93	23.33	61	n
1	1	541	2.71	4.16	32.93	59	n
2	1	527	2.6	4.36	24.92	76	n
2	1	508	3.21	4.56	28.38	47	n
1	1	537	2.6	4.57	23.4	79	n
2	1	584	2.87	4.65	32.96	62	n
2	1	568	3.23	4.68	27.02	57	n
1	1	572	2.68	4.86	27.67	63	n
2	1	434	3.14	3.4	25.85	25	n
1	1	531	3.54	3.62	29.38	59	n
1	1	531	3.54	3.62	29.38	59	n
2	1	562	3.18	3.66	24.45	37	n
1	1	536	2.18	4.49	21.95	37	n
2	1	510	2.85	4.52	23.1	58	n
2	1	580	3.02	4.53	27.5	68	n
2	1	537	2.6	4.59	24.22	49	n
2	1	558	2.31	4.67	23.44	52	n
2	1	536	2.66	4.67	23.85	78	n
2	1	510	3.12	3.54	25.31	22	n
1	1	541	3.34	3.61	27.44	25	n
1	1	472	3.23	3.81	29.73	47	n
2	1	553	3.07	4.17	26.24	58	n
1	1	518	2.52	4.38	23.67	52	n
2	1	566	2.31	4.79	24.22	73	n
1	1	555	2.6	4.93	23.11	81	n
2	1	532	2.82	4.98	24.97	86	n
2	1	507	2.61	5.23	26.96	59	n
1	1	513	2.82	3.89	24.27	61	n
2	1	480	3.1	3.9	30.36	69	n
1	1	545	3.31	3.92	22.9	61	n
1	1	477	3.22	4.15	27.6	77	n
1	1	477	3.22	4.15	27.6	77	n
1	1	484	2.93	4.27	25.25	74	n
1	1	527	2.29	4.62	22.94	65	n
2	1	515	2.33	4.87	23.47	93	n
2	1	522	2.37	4.94	24.4	60	n
2	1	525	2.33	4.99	24.33	59	n
2	1	590	3.73	5.21	30.3	77	n
2	1	600	3.04	4.21	30.29	46	n
2	1	661	2.14	4.27	30.5	51	n
2	1	568	2.56	4.43	23.25	82	n
1	1	572	3.71	4.5	29.82	60	n
1	1	544	2.11	4.83	23.21	85	n
2	1	493	2.64	5.18	24.09	87	n
2	1	554	2.61	5.29	24.46	69	n
2	1	515	2.79	4.23	24.61	80	n
1	1	478	3	4.35	27.71	36	n
2	1	578	2.66	4.52	34.8	59	n
2	1	554	2.87	4.57	26.11	77	n
2	1	549	2.67	4.59	23.96	71	n
2	1	560	2.57	4.88	25.71	89	n
1	1	584	3.27	3.82	23.7	27	n
2	1	607	2.52	4	23.1	31	n
1	1	584	3.32	4.13	26.63	58	n
2	1	549	3.01	4.19	27.53	53	n
2	1	550	2.95	4.2	26.95	71	n
1	1	510	2.79	4.27	23.11	50	n
1	1	510	2.79	4.27	23.11	50	n
1	1	522	2.44	4.38	23.6	67	n
1	1	537	2.79	4.51	24.79	78	n
1	1	526	2.95	4.55	26.21	74	n
2	1	605	2.49	4.72	24.65	77	n
1	1	540	2.38	4.93	24.96	70	n
1	1	530	2.5	5.16	23.64	76	n
1	1	514	3.12	3.81	27.66	36	n
1	1	484	2.74	3.97	23.01	69	n
2	1	555	2.32	4.29	24.71	81	n
1	1	571	2.88	4.57	27.21	58	n
1	1	519	2.3	4.75	23.94	67	n
1	1	556	3.17	3.51	26.45	23	n
1	1	506	3.39	3.65	26.52	33	n
2	1	551	3.28	3.77	27.04	26	n
1	1	520	2.89	4.09	23.77	27	n
2	1	517	3.15	4.27	24.14	63	n
2	1	533	2.95	4.51	24.78	46	n
1	1	503	3.35	4.57	30.22	53	n
1	1	516	2.53	4.67	23.73	77	n
2	1	546	2.15	4.84	25.97	70	n
2	1	561	3.01	3.66	25.27	27	n
1	1	526	2.8	3.98	23.83	47	n
2	1	514	3.01	4	22.82	36	n
2	1	558	2.53	4.41	23.92	77	n
1	1	515	3.19	4.01	25.02	81	n
1	1	485	2.69	4.22	23.97	69	n
2	1	533	2.8	4.81	28.21	65	n
1	1	491	2.55	4.83	22.99	84	n
1	1	532	3.38	3.52	26.75	67	n
2	1	566	3.38	3.53	25.06	22	n
2	1	512	3.26	3.89	27.48	31	n
1	1	559	2.67	4.35	23.97	67	n
2	1	518	2.63	4.42	25.73	86	n
2	1	452	2.55	4.54	23.58	61	n
1	1	560	2.3	4.6	23.34	67	n
2	1	554	2.67	4.81	25.11	87	n
2	1	552	3.16	3.62	26.76	24	n
2	1	532	2.73	3.91	23.93	34	n
2	1	533	5.32	4.05	23.17	67	n
1	1	552	3.04	4.1	23.24	79	n
2	1	413	3.29	4.2	30.5	44	n
1	1	532	2.86	4.28	24.07	83	n
1	1	534	3.17	3.36	23.23	32	n
1	1	520	2.73	3.79	23.89	81	n
1	1	523	3.1	3.98	26.28	23	n
1	1	525	3.31	4.34	27.64	57	n
1	1	499	2.48	4.46	22.77	61	n
2	1	554	3.21	4.72	31.5	51	n
2	1	588	3.99	5.2	30.3	77	n
1	1	562	3.23	3.48	27.07	22	n
2	1	541	5.19	3.59	25.01	73	n
1	1	523	3.41	3.67	28.4	19	n
2	1	496	2.94	4.09	28.84	40	n
1	1	542	2.54	4.11	24.22	58	n
2	1	555	3.13	4.27	25.25	67	n
1	1	514	3.22	4.38	27.12	47	n
2	1	560	3.22	4.44	27.66	58	n
2	1	507	2.12	4.93	23.81	80	n
2	1	666	3.1	5.32	24.46	79	n
2	1	505	2.93	3.71	25.52	36	n
1	1	581	2.86	3.89	22.66	23	n
2	1	562	2.92	4.36	25.01	63	n
1	1	508	3.22	4.46	26.87	63	n
2	1	522	3.32	3.46	24.44	76	n
2	1	619	2.33	4.59	24.23	68	n
2	1	566	3.93	3.35	26.14	26	n
1	1	499	3.27	4.11	22.92	62	n
2	1	527	2.88	4.13	24.62	97	n
1	1	462	2.86	4.39	24.44	80	n
1	1	571	2.49	4.4	26.12	39	n
2	1	536	2.47	4.68	25.03	50	n
2	1	514	3.11	4.79	31.79	67	n
2	1	510	3.15	4.82	26.66	70	n
1	1	513	2.27	4.98	22.27	60	n
2	1	577	3.93	3.33	26.15	26	n
1	1	510	3.25	3.9	26.16	37	n
1	1	464	3.11	3.92	26.09	36	n
2	1	519	3.48	4.06	25.24	75	n
2	1	463	2.33	4.92	24.98	81	n
2	1	483	2.42	4.97	23.66	85	n
2	1	566	3.44	3.28	26.55	25	n
1	1	502	2.79	3.91	23.83	34	n
1	1	541	2.07	5.14	22.17	83	n
2	1	529	2.58	5.48	23.2	62	n
1	1	504	1.58	5.57	23.28	94	n
1	1	555	3.83	3.26	28.44	70	n
2	1	595	3.38	3.76	25.32	37	n
2	1	574	3.07	4.21	24.92	68	n
2	1	595	2.73	4.32	23.66	51	n
2	1	538	2.95	4.34	25.09	60	n
2	1	528	2.21	5.24	24.88	79	n
1	1	551	3.17	4.29	27.96	53	n
1	1	592	3.38	4.43	28.91	67	n
2	1	518	2.96	4.45	23.38	44	n
2	1	562	2.75	4.6	22.95	47	n
2	1	589	2.54	4.63	25.88	65	n
2	1	477	2.55	4.86	23.99	79	n
2	1	573	3.93	3.3	26.14	26	n
2	1	555	3.48	3.39	26.61	18	n
1	1	501	2.97	4.74	27.01	62	n
2	1	542	2.4	4.82	24.45	57	n
1	1	521	3.12	4.11	27.99	79	n
1	1	565	3.11	4.3	29.64	67	n
2	1	530	2.92	4.39	24.99	61	n
2	1	590	2.66	4.76	27.18	55	n
1	1	613	3.08	3.68	26.76	28	n
1	1	575	2.84	4.12	22.45	59	n
2	1	580	2.36	5.21	23.87	80	n
1	1	507	2.49	4.75	23.28	58	n
1	1	555	3.8	3.32	31.05	51	n
2	1	554	2.99	4.01	25.9	55	n
1	1	576	2.67	4.27	25.81	37	n
2	1	542	2.38	4.41	24.93	67	n
2	1	547	2.45	5.06	26.03	61	n
1	1	568	3.24	3.73	27.05	25	n
1	1	546	3.4	4.09	23.22	80	n
2	1	564	2.45	4.54	25.51	58	n
1	1	555	2.94	3.59	23.23	56	n
2	1	512	3.29	3.82	24.66	30	n
2	1	539	2.61	4.29	25.68	76	n
2	1	602	2.93	3.52	24.87	61	n
1	1	527	3.1	3.58	25.43	21	n
1	1	585	2.95	3.85	27.27	67	n
2	1	600	3.73	4.17	31.6	68	n
1	1	528	3.22	4.4	27.4	68	n
2	1	537	3.1	4.48	26.45	72	n
2	1	506	2.67	4.64	23.03	59	n
1	1	566	3.2	3.72	25.45	31	n
2	1	497	3.54	3.8	25.16	67	n
2	1	517	2.34	4.74	24.78	70	n
2	1	576	2.84	5.06	27.79	54	n
2	1	513	3.23	3.83	25.11	29	n
2	1	564	3.14	3.97	27.44	29	n
1	1	513	2.51	4.37	25	78	n
2	1	642	2.39	4.73	23.02	71	n
1	1	490	2.63	4.88	24.59	75	n
2	1	565	3.41	3.89	24.95	84	n
1	1	553	2.91	4.74	25.13	84	n
2	1	595	2.99	3.73	25.21	25	n
2	1	554	3.36	4.48	29.52	55	n
2	1	536	2.4	4.72	23.03	78	n
2	1	570	2.06	4.96	23.47	64	n
2	1	602	3.41	3.56	26.4	30	n
1	1	543	3.56	3.76	28.72	24	n
2	1	515	2.97	4.21	25.31	82	n
1	1	502	2.67	4.38	25.47	66	n
2	1	548	3.11	4	24	65	n
1	1	566	2.8	4.5	23.63	77	n
2	1	561	3	4.61	27.72	58	n
2	1	588	2.59	4.12	24.58	33	n
2	1	474	2.62	4.31	23.62	45	n
1	1	519	2.35	4.91	24.32	84	n
1	1	523	3.73	3.88	24.58	61	n
2	1	603	3.54	4.17	25.76	46	n
2	1	525	2.38	5.02	24.52	92	n
2	1	555	3.29	3.6	24.22	25	n
2	1	563	3.39	4.46	29.6	56	n
2	1	512	3.08	4.5	26.53	72	n
2	1	522	2.2	4.32	26.09	46	n
1	1	517	2.28	4.82	24.4	60	n
2	1	488	3.5	3.8	24.02	30	n
2	1	530	3.44	3.88	26.08	29	n
1	1	554	2.96	3.88	24.06	52	n
1	1	544	2.63	4.13	24.13	62	n
1	1	523	1.93	5.04	21.52	81	n
1	1	503	2.09	5.13	22.98	77	n
2	1	523	3.39	4.17	23.68	75	n
2	1	516	2.36	5.34	25.39	84	n
1	1	523	3.37	3.75	25.65	60	n
2	1	635	2.71	4.39	24.99	83	n
2	1	491	2.5	4.45	25.27	92	n
2	1	774	3.02	4.41	23.88	75	n
1	1	517	3.32	3.45	27.98	33	n
2	1	538	3.24	4.01	24.61	44	n
2	1	515	3.02	4.28	25.33	81	n
2	1	558	3.17	3.79	25.1	76	n
1	1	541	2.69	4.2	24.83	69	n
1	1	545	2.69	4.57	27.77	77	n
2	1	581	3.38	4.07	32.71	44	n
2	1	580	2.82	4	23.65	51	n
2	1	598	3.16	4.71	27.04	76	n
2	1	516	2.93	4.89	26.66	83	n
2	1	572	3.32	3.96	29.92	37	n
2	1	500	3.23	4.09	24.73	76	n
2	1	509	3.21	3.16	24.31	53	n
2	1	520	3.44	3.72	28.18	33	n
1	1	520	3.21	4.07	24.54	78	n
1	1	565	3.27	3.56	23.46	52	n
2	1	521	3.1	4.29	26.54	64	n
1	1	497	2.5	4.66	25.63	64	n
1	1	487	3.2	3.81	26.99	35	n
2	1	507	3.43	3.71	26.77	29	n
1	1	550	1.75	5.03	22.64	74	n
2	1	539	3.32	4.15	26.97	66	n
2	1	518	3.18	4.67	30.85	64	n
2	1	535	2.34	5.24	23.03	83	n
2	1	531	2.14	4.95	24.6	90	n
1	1	555	3.29	3.49	27.75	54	n
2	1	584	2.27	4.76	22.91	79	n
1	1	514	3.06	3.57	26.22	28	n
2	1	499	2.84	4.03	23.28	53	n
1	1	556	2.47	4.04	23.39	74	n
1	1	561	2.91	4.06	29.42	75	n
2	1	552	3.45	4.12	23.33	65	n
1	1	576	2.72	4.19	23.99	81	n
2	1	561	2.75	4.26	27.62	41	n
1	1	568	2.16	4.31	22.02	74	n
2	1	590	2.87	4.46	25.09	62	n
1	1	542	2.53	4.47	25.33	82	n
2	1	480	3.02	4.49	24.77	75	n
1	1	560	1.96	4.68	24.25	82	n
1	2	515	2.03	3.62	21.89	87	n
1	2	529	2.12	4.96	22.22	83	n
2	2	514	2.24	4.67	25.62	86	n
2	2	640	2.75	4.2	24.08	77	n
2	2	584	1.71	5	23.62	70	n
1	2	507	2.18	4.75	22.2	84	n
2	2	511	2.87	3.8	24.66	97	n
2	2	543	1.87	4.99	22.8	92	n
1	2	526	1.92	4.23	23.75	87	n
2	2	524	2.55	4.82	25.43	86	n
2	2	543	2.63	3.76	22.72	73	n
2	2	533	2.1	4.54	23.71	86	n
2	2	520	2.89	4.02	22.57	101	n
1	2	498	2.15	4.47	24.06	91	n
1	2	534	2.38	4.21	22.31	86	n
1	2	556	2.22	4.46	24.26	77	n
2	2	563	2.05	5.02	21.69	80	n
1	2	516	2.07	4.87	22.54	71	n
1	2	536	2.17	4.56	25.61	86	n
1	2	536	2.23	5	24.17	82	n
1	2	548	1.75	5.1	22.7	74	n
1	2	519	2.7	4.13	22.75	70	n
2	2	560	2.13	5.55	24.68	82	n
1	2	647	2.01	3.85	22.51	82	n
2	2	485	1.99	4.57	20.76	86	n
1	2	481	2.21	4.06	22.79	73	n
2	2	557	3	4.18	24.3	82	n
2	2	530	3.24	4.42	23.93	77	n
2	2	560	2.1	5.3	24.64	77	n
2	2	626	1.91	4.51	23.44	83	n
1	2	545	2.58	4.52	26.15	82	n
1	2	517	1.7	5.37	21.61	81	n
1	2	506	2.24	4.8	24.65	75	n
2	2	544	2.06	5.27	22.32	70	n
1	2	546	2.19	4.54	23.25	84	n
1	2	507	2.12	5.06	22.85	79	n
1	2	513	1.49	4.76	20.28	74	n
1	2	586	2.52	4.39	22.64	77	n
2	2	557	3.86	5.34	24.08	90	n
2	2	755	4.86	3.78	24.42	78	n
2	2	566	3.87	4.8	23.68	72	n
2	2	501	2.23	4.56	23.89	86	n
1	2	529	2.09	4.46	22.82	60	n
1	2	547	1.79	4.76	21.66	67	n
1	2	550	2.05	3.86	20.94	81	n
2	2	545	3.13	3.88	23.77	78	n
1	2	529	2.6	4.56	30.84	67	n
1	2	458	1.79	4.57	22.12	79	n
1	2	548	2.51	4.74	22.73	91	n
2	2	549	2.63	5.21	24.38	83	n
2	2	565	2.71	3.79	23.92	76	n
2	2	470	2.01	4.63	22.15	80	n
1	2	538	1.7	4.72	23.02	83	n
1	2	525	1.84	4.72	25.1	87	n
1	2	508	2	5	22.91	85	n
1	2	500	2.85	3.69	22.26	68	n
2	2	578	2.2	4.7	23.14	81	n
1	2	510	1.82	5.33	22.07	81	n
1	2	506	1.64	5.21	21.9	78	n
2	2	551	2.59	3.98	24.25	68	n
2	2	562	1.93	4.42	23.24	69	n
2	2	574	2.4	4.85	22.42	86	n
2	2	454	2.57	4.47	23.56	61	n
2	2	575	3.56	4.98	27.1	84	n
2	2	656	3.58	4.28	24.2	81	n
2	2	544	1.66	4.4	21.01	64	n
1	2	626	2.07	4.96	24.87	76	n
1	2	516	2.25	4.06	21.08	71	n
1	2	487	2.1	4.25	21.37	60	n
2	2	565	1.94	5.58	29.62	64	n
1	2	524	3.2	3.74	26.73	71	n
1	2	514	2.59	4.41	27.3	59	n
1	2	565	2.9	4.11	23.22	78	n
1	2	460	2.62	4.17	24.52	80	n
1	2	526	3.41	4.33	29	86	n
2	2	591	2.63	4.35	29.72	71	n
1	2	404	2.99	3.6	29.45	69	n
2	2	499	3.36	3.77	23.58	58	n
1	2	558	2.26	4.34	22.98	67	n
1	2	590	2.69	4.71	25.56	61	n
1	2	513	3	3.55	30.04	70	n
2	2	522	2.85	3.72	21.47	69	n
1	2	577	1.99	4.51	22.09	59	n
2	2	556	2.03	4.93	22.55	84	n
2	2	508	2.19	5.52	25.72	84	n
1	2	516	2.01	4.47	21.79	71	n
1	2	569	1.66	4.93	21.91	77	n
1	2	560	2.25	4.48	22.39	82	n
1	2	505	2.03	4.5	22.3	77	n
1	2	459	2.41	4.54	23.06	53	n
2	2	537	2.13	4.67	25.89	71	n
1	2	477	1.82	4.82	21.96	82	n
1	2	544	1.56	4.4	27.97	70	n
2	2	571	2	4.55	23.26	65	n
1	2	574	2.18	4.73	23.04	62	n
1	2	533	2.04	5.02	22.65	77	n
2	2	599	1.8	5.05	21.61	91	n
1	2	505	2.82	4.1	29.15	61	n
2	2	518	2.58	4.34	22.14	64	n
1	2	514	2.21	4.38	23.68	69	n
1	2	529	2.16	4.34	22.25	70	n
1	2	552	2.04	4.74	22.39	84	n
2	2	508	1.92	4.6	22.85	76	n
2	2	537	2.53	4.02	22.54	71	n
1	2	583	2.64	4.28	24.75	67	n
1	2	529	3.98	4.8	26.27	77	n
1	2	577	1.92	5.13	21.79	62	n
1	2	553	1.93	5.15	22.32	83	n
1	2	528	3.16	3.67	24.2	64	n
2	2	595	2.66	4.28	22.97	77	n
1	2	561	2.14	4.52	23.06	56	n
1	2	535	2.21	4.68	22.32	75	n
1	2	561	2.49	5.23	30.6	81	n
1	2	492	3.26	3.61	23.3	71	n
2	2	512	2.67	4.08	25.02	73	n
1	2	482	2.26	4.39	24.63	81	n
2	2	565	4.1	4.53	27.06	91	n
2	2	605	2.04	4.77	23.11	77	n
1	2	616	1.79	4.8	23.18	82	n
1	2	484	4.56	3.55	23.02	86	n
2	2	554	2.14	4.02	25.6	43	n
1	2	582	2.68	4.7	23.68	67	n
1	2	592	1.93	4.83	21.64	70	n
1	2	584	2.25	4.15	22.98	77	n
2	2	557	2.63	4.3	22.89	79	n
2	2	593	2.03	4.7	22.59	63	n
2	2	536	1.99	5.56	22.34	62	n
1	2	528	2.23	4.42	22.95	91	n
1	2	561	1.95	4.54	21.37	60	n
1	2	558	2.6	4.55	23.88	46	n
2	2	584	3.01	4.85	31.54	68	n
1	2	567	2.12	4.19	22.07	76	n
1	2	569	2.6	4.4	23.17	57	n
1	2	615	2.07	4.62	23.7	72	n
1	2	568	2.17	4.66	22.03	89	n
1	2	618	1.96	4.8	23.29	80	n
1	2	521	2.59	4.2	23.36	72	n
1	2	533	2.48	4.37	24.39	69	n
1	2	573	2.69	3.71	23.14	63	n
1	2	528	2.59	3.9	22.99	32	n
2	2	536	3.48	4	22.81	69	n
1	2	597	2.56	4.1	21.84	52	n
2	2	617	2.14	4.44	22.66	81	n
1	2	546	2.82	4.76	29.52	79	n
1	2	540	2.52	4.94	23.59	67	n
2	2	543	2.12	5.01	23.71	78	n
1	2	519	1.87	5.52	22.5	83	n
2	2	478	2.64	4.37	24.65	81	n
2	2	596	2.44	4.62	22.25	59	n
1	2	485	1.55	3.6	26.54	53	n
1	2	517	2.03	4.45	21.63	46	n
1	2	507	2.56	4.91	23.23	78	n
1	2	568	1.85	4.92	23.28	69	n
1	2	566	2.73	4.27	25.65	65	n
1	2	525	2.79	4.33	22.26	68	n
1	2	539	1.76	4.55	22.87	81	n
2	2	569	3.08	4.72	27.78	73	n
1	2	509	2.17	4.73	19.99	76	n
1	2	475	1.81	4.76	21.56	52	n
1	2	552	2.6	3.96	23.5	84	n
1	2	535	2.78	4.28	26.17	80	n
1	2	514	2.65	4.65	32.73	62	n
1	2	549	1.9	4.33	21.45	56	n
2	2	522	1.84	4.99	23.23	85	n
1	2	541	2.53	3.93	25.03	74	n
1	2	507	2.49	3.93	29.9	70	n
1	2	504	2.58	4.29	25.57	77	n
1	2	529	2.84	4.44	29.1	72	n
1	2	497	1.57	4.69	23.03	67	n
2	2	495	2.37	4.71	23.28	81	n
1	2	556	1.54	5.25	22.85	86	n
1	2	534	2.8	3.87	23.2	71	n
1	2	533	1.83	4.9	22.55	61	n
1	2	531	2.08	4.93	22.76	69	n
2	2	550	2.59	4.06	23.41	63	n
1	2	538	2.52	4.35	23.04	67	n
1	2	519	2.93	4.44	23.77	85	n
2	2	556	2.59	4.6	23.98	83	n
2	2	567	1.97	4.97	22.19	79	n
1	2	528	2.6	4.82	22.89	78	n
2	2	509	2.6	4.87	22.9	86	n
2	2	530	3.09	3.63	23.48	28	n
1	2	500	1.81	5.49	22.21	63	n
1	2	567	2.18	4.34	22.93	77	n
1	2	571	2.23	4.41	23.18	78	n
2	2	610	2.76	4.67	23.53	75	n
1	2	512	1.94	4.84	21.7	75	n
1	2	558	1.87	4.93	22.39	83	n
1	2	526	2.23	4.99	25.58	88	n
1	2	492	2.55	3.87	23.35	53	n
2	2	550	2.78	3.88	27.99	74	n
2	2	520	2.97	4.1	23.83	38	n
2	2	549	1.91	4.43	23.05	73	n
1	2	515	2.17	4.61	21.71	78	n
2	2	522	2.74	4.62	23.18	67	n
2	2	489	2.39	4.7	23.3	79	n
1	2	544	1.84	4.94	22.36	83	n
1	2	570	2.06	4.46	21.41	70	n
1	2	539	1.78	5.2	22.82	85	n
1	2	478	2.2	5.27	26.98	74	n
1	2	570	1.99	4.49	23.01	78	n
1	2	550	2.12	4.55	20.28	57	n
1	2	484	1.81	4.81	23.05	66	n
2	2	559	2.06	4.9	23.3	67	n
2	2	565	2.27	5.22	23.87	62	n
2	2	587	2	5.34	23.18	51	n
1	2	567	2.9	3.65	23.84	59	n
2	2	546	2.6	4.26	22.87	76	n
2	2	466	2.71	4.69	23.19	50	n
2	2	586	1.96	4.85	24.26	87	n
2	2	555	2.16	4.88	23.47	68	n
2	2	544	1.8	5.24	23.17	81	n
2	2	544	1.8	5.24	23.17	81	n
1	2	544	3.13	3.68	22.61	57	n
1	2	552	2.61	3.96	23.22	34	n
1	2	470	2.54	4.14	22.02	76	n
1	2	521	1.95	5.44	22.53	61	n
1	2	473	2.51	4.37	22.89	65	n
2	2	509	2.63	4.38	22.27	47	n
1	2	591	3.57	3.64	23.98	53	n
2	2	527	2.19	4.53	22.7	50	n
2	2	547	2.13	4.26	23.82	81	n
1	2	531	2.51	4.51	27.8	58	n
1	2	584	2.27	4.87	23.47	77	n
1	2	560	2.18	4.93	24	78	n
1	2	539	2.52	3.71	23	90	n
1	2	578	2.78	3.82	25.56	68	n
1	2	581	2.54	3.87	24.37	33	n
1	2	536	2.84	3.88	24.97	36	n
1	2	578	3.14	3.92	25.97	80	n
1	2	554	2.71	4.07	22.57	83	n
2	2	493	2.57	4.59	26.02	58	n
1	2	581	2.5	4.86	25.02	70	n
2	2	545	2.15	5.08	24.29	88	n
2	2	555	2.16	5.15	22.66	82	n
2	2	556	2.64	4.01	23.95	48	n
2	2	529	1.89	4.03	23.47	73	n
1	2	535	2.24	4.31	22.69	81	n
1	2	549	2.03	4.69	22.32	60	n
1	2	539	1.73	4.76	23.1	68	n
2	2	563	1.53	5.37	25.66	86	n
2	2	532	2.99	4.51	23.34	74	n
1	2	572	2.55	4.84	25.11	83	n
1	2	530	2.17	4.86	23.4	64	n
2	2	550	2.17	5.26	23.61	86	n
1	2	556	3.73	4.2	21.64	58	n
1	2	544	3.4	4.34	26.47	74	n
2	2	516	2.66	4.6	24.38	64	n
1	2	514	1.85	4.69	22.44	68	n
1	2	565	2.89	4.79	23.65	61	n
2	2	550	2.65	3.71	22.61	68	n
2	2	569	3.18	3.72	27.5	60	n
1	2	533	3.12	3.92	28.79	73	n
1	2	524	2.78	3.95	22.67	77	n
2	2	563	2.78	3.98	24.55	80	n
1	2	415	3.29	4.01	23.1	86	n
1	2	520	3.22	4.27	23.53	55	n
1	2	572	2.51	4.31	23.43	81	n
2	2	609	3.1	4.5	28.16	77	n
1	2	517	2.08	4.56	22.88	64	n
2	2	537	2.52	4.56	24.4	82	n
2	2	510	3.05	4.58	30.81	59	n
1	2	567	2.1	4.66	21.53	65	n
2	2	532	2.86	5.15	25.43	81	n
2	2	472	2.73	4.02	22.52	58	n
2	2	504	2.87	3.29	23.38	60	n
2	2	532	2.59	4.23	22.45	78	n
1	2	566	2.92	4.26	30.4	68	n
2	2	559	2.92	4.41	26.61	54	n
1	2	500	2.16	4.43	23.31	81	n
1	2	500	2.16	4.43	23.31	81	n
2	2	481	3.99	4.45	22.52	65	n
1	2	502	2.12	4.59	23.82	79	n
1	2	569	2.19	4.9	22.9	76	n
2	2	551	1.95	5.08	23.55	80	n
1	2	534	2.58	3.66	22.77	63	n
1	2	489	2.86	4.01	22.9	66	n
1	2	521	2.64	4.1	23.34	53	n
1	2	543	2.28	4.78	23.34	64	n
1	2	562	2.02	4.85	24.58	62	n
1	2	500	1.93	4.87	21.77	66	n
1	2	572	1.7	4.91	21.44	78	n
1	2	561	2.52	3.91	24.35	67	n
1	2	525	3.09	4.22	23.33	42	n
1	2	485	2.54	4.25	24.4	64	n
2	2	570	2.8	4.29	23.08	66	n
1	2	474	1.92	4.44	23.28	79	n
1	2	588	2.68	4.6	27.81	71	n
1	2	534	2.19	5.03	22.76	76	n
2	2	525	2.7	3.93	23.44	46	n
1	2	582	2.76	4.01	23.31	62	n
2	2	586	2.8	4.01	23.53	51	n
1	2	488	2.76	4.05	22.7	36	n
1	2	535	2.87	4.21	23.88	85	n
2	2	580	3.03	4.6	24.49	69	n
1	2	519	1.81	4.74	21.54	75	n
2	2	513	3.04	3.85	23.52	43	n
1	2	558	2.79	4.11	28.03	69	n
2	2	544	2.5	4.56	25.15	63	n
1	2	553	2.08	4.66	23.3	72	n
1	2	543	2.67	4.71	23.47	58	n
1	2	533	2.6	4.72	23.07	83	n
2	2	536	1.97	4.89	24.13	80	n
2	2	475	2.74	3.95	23.22	62	n
1	2	505	3.18	3.96	23.87	47	n
1	2	486	2.5	4.26	24.37	63	n
1	2	538	2.57	4.69	25.22	64	n
1	2	562	3.12	3.4	22.05	62	n
1	2	534	2.77	3.88	23.47	68	n
1	2	534	2.32	4.17	23.78	71	n
2	2	547	2.8	4.2	22.85	68	n
1	2	540	2.88	4.24	27.69	59	n
2	2	559	2.87	4.35	24.45	75	n
2	2	534	2.11	4.64	23.09	74	n
1	2	580	3.5	4.7	23.61	80	n
2	2	586	2.74	4.7	25.69	73	n
1	2	470	2.47	3.9	29	86	n
2	2	568	2.7	4.2	22.51	57	n
2	2	530	2.62	4.21	23.68	83	n
2	2	519	2.61	4.23	23.66	83	n
2	2	543	2.13	4.29	21.1	64	n
1	2	516	1.89	4.42	23	69	n
1	2	567	2.22	4.42	23.2	81	n
1	2	605	2.08	4.61	23.08	68	n
1	2	544	2.09	4.89	21.75	67	n
1	2	547	2.08	5.4	22.04	68	n
2	2	541	3.13	3.92	24.33	84	n
1	2	502	2.84	4.03	25.21	65	n
1	2	557	2.59	4.18	26.29	66	n
2	2	517	3.1	4.47	23	56	n
1	2	545	2.12	4.64	23.16	58	n
1	2	560	2.07	4.69	22.96	72	n
1	2	535	1.72	4.69	23.06	63	n
1	2	528	3.32	3.12	24.29	32	n
2	2	591	3.33	3.73	25.9	35	n
1	2	533	2.99	4.14	23.19	61	n
1	2	496	2.63	4.17	22.26	83	n
2	2	530	2.76	4.45	23.24	86	n
1	2	469	2.16	4.65	22.78	86	n
1	2	559	2.78	4.78	27.23	81	n
1	2	566	2.74	4.9	27.47	72	n
2	2	559	2.69	5.03	25.67	73	n
1	2	555	2.06	5.19	22.49	70	n
1	2	513	3.32	3.25	22.7	57	n
1	2	527	2.92	3.76	26.58	66	n
2	2	536	2.67	3.88	24.26	80	n
2	2	556	2.84	3.97	25.59	75	n
1	2	565	2.17	4.22	22.81	58	n
1	2	519	2.55	4.27	23.64	56	n
2	2	623	2.47	4.41	23.24	70	n
2	2	623	2.47	4.41	23.24	70	n
2	2	573	2.11	4.56	22.73	55	n
1	2	536	2.87	4.82	27.5	75	n
1	2	553	4	4.98	23.96	64	n
2	2	567	2.84	4.03	23.83	56	n
1	2	539	2.71	4.14	24.34	60	n
2	2	571	2.95	4.2	23.84	70	n
1	2	510	2.16	4.55	22.42	55	n
1	2	593	2.5	4.58	23.05	84	n
1	2	466	2.58	4.67	22.68	64	n
2	2	506	2.09	4.89	22.88	68	n
2	2	567	2	5.16	20.92	70	n
1	2	492	1.73	5.26	23.7	78	n
1	2	525	2.81	4	25.97	57	n
1	2	597	2.96	4.01	24.24	54	n
1	2	529	2.63	4.03	22.46	71	n
2	2	614	2.81	4.03	23.26	34	n
1	2	573	2.25	4.25	22.96	62	n
2	2	516	2.51	4.76	23.77	81	n
1	2	466	2.29	4.76	28.97	84	n
2	2	541	2.2	4.87	22.86	62	n
1	2	523	2.08	4.9	23.58	76	n
1	2	509	2.23	5.22	23.14	62	n
1	2	546	2.91	4.02	24.27	41	n
1	2	556	2.58	4.05	22.66	81	n
2	2	606	2.71	4.29	24.42	69	n
1	2	491	2.81	4.37	26.82	54	n
2	2	507	2.78	4.64	27.58	77	n
1	2	545	2.88	4.7	26.69	65	n
2	2	579	2.05	5.19	24.03	83	n
1	2	519	2.2	5.4	22.41	89	n
2	2	524	2.29	3.74	22.14	70	n
2	2	612	2.62	3.87	24.06	85	n
1	2	509	2.58	4.31	21.78	58	n
2	2	560	2.71	4.4	23.25	60	n
2	2	570	2.16	4.45	29.13	78	n
1	2	591	2.26	4.47	23.15	58	n
2	2	515	2.16	5.2	22	79	n
2	2	593	2.93	3.81	22.56	94	n
1	2	552	2.5	3.86	23.54	57	n
2	2	559	2.72	3.94	23.23	52	n
1	2	545	2.94	4.26	27.77	52	n
2	2	504	3.22	4.28	22.97	69	n
2	2	495	1.93	4.69	22.57	82	n
1	2	524	3.01	4.77	28.86	72	n
2	2	516	2.05	5.09	23.95	72	n
2	2	562	3.13	4.04	24	79	n
1	2	544	2.8	4.28	25.85	79	n
2	2	503	3.4	4.53	33.75	68	n
1	2	548	2.19	4.66	23.54	76	n
2	2	544	2.61	4.72	23.6	68	n
1	2	543	1.62	4.74	22.01	71	n
1	2	539	2.7	4.76	23.17	77	n
1	2	535	1.9	5.17	21.67	83	n
1	2	492	2.89	3.62	23.85	22	n
1	2	526	3.33	4.14	26.31	57	n
1	2	492	2.25	4.19	22.06	50	n
1	2	538	2.75	4.19	23.47	74	n
1	2	538	2.6	4.43	27.88	60	n
2	2	561	2.85	4.46	24.37	62	n
2	2	513	2.23	4.64	23.85	77	n
2	2	524	2.26	4.75	24.01	66	n
2	2	580	1.8	4.91	23.44	72	n
1	2	559	3.29	3.69	29.89	54	n
2	2	593	2.02	3.97	23.43	60	n
1	2	562	2.23	4.1	22.76	75	n
2	2	575	2.32	4.11	21.68	60	n
1	2	532	3.23	4.13	30.04	60	n
2	2	517	2.94	4.3	25.9	71	n
1	2	531	2.15	4.66	23.67	60	n
1	2	531	2.15	4.66	23.67	60	n
1	2	500	2.11	4.71	22.11	59	n
1	2	556	1.74	5.2	22.08	55	n
2	2	550	1.97	5.25	24.39	80	n
1	2	491	3.01	3.75	23.44	56	n
1	2	530	2.76	4.02	26.46	71	n
1	2	439	2.74	4.03	27.27	30	n
1	2	566	2.55	4.14	23.43	55	n
1	2	538	2.86	4.27	28.25	49	n
2	2	478	2.72	4.35	22.53	80	n
2	2	495	2.93	4.56	22.58	65	n
2	2	617	1.79	4.74	23.35	92	n
1	2	510	2.66	4.88	22.54	79	n
1	2	502	1.88	5.07	22.7	60	n
1	2	512	2.06	5.09	23.14	71	n
2	2	590	3.1	3.96	28.75	63	n
2	2	590	3.1	3.96	28.75	63	n
1	2	495	2.67	4.12	23.18	76	n
1	2	552	2.8	4.13	22.43	61	n
1	2	583	2.26	4.15	22.01	84	n
1	2	577	2.81	4.27	27.03	62	n
2	2	596	2.46	4.37	27.49	70	n
2	2	519	2.26	4.56	23.33	69	n
2	2	571	1.85	4.87	21.92	78	n
2	2	510	3.01	4.89	24.9	83	n
2	2	513	3.18	3.81	24.94	53	n
2	2	575	2.83	3.82	26.62	33	n
1	2	511	2.92	3.89	22.83	23	n
2	2	528	2.69	4.04	23.78	53	n
1	2	541	2.94	4.23	30.45	71	n
1	2	523	2.62	4.41	23.32	85	n
1	2	536	2.17	4.69	23.02	64	n
1	2	601	2.86	4.76	24.18	68	n
2	2	526	2.11	4.82	22.6	86	n
1	2	534	1.81	4.86	22.77	80	n
2	2	519	3.05	3.78	23.59	52	n
2	2	564	3.02	3.99	23.31	84	n
1	2	516	2.22	4.22	23.1	74	n
1	2	544	2.79	4.22	23.43	46	n
1	2	507	3.36	4.31	24.08	66	n
2	2	530	2.56	4.37	23.44	57	n
1	2	446	2.59	4.48	25.03	60	n
2	2	520	2.5	4.75	23.11	70	n
1	2	480	2.22	4.98	23.01	76	n
1	2	485	2.72	3.43	23.33	51	n
1	2	552	2.75	3.81	25.06	61	n
1	2	575	3.05	4.15	30.79	67	n
1	2	610	2.69	4.19	23.62	44	n
2	2	602	2.8	4.36	25.52	68	n
1	2	530	2.69	4.41	23.45	59	n
1	2	489	2.59	4.42	23	73	n
2	2	489	2.5	4.69	22.61	67	n
1	2	532	1.78	4.98	23.42	82	n
1	2	550	2.53	5.11	26.6	71	n
2	2	575	2.82	3.86	27.7	32	n
1	2	541	2.67	3.96	24.22	79	n
1	2	513	2.62	4.24	22.48	83	n
2	2	506	2.42	4.42	23.94	63	n
2	2	519	2.11	4.65	23.15	68	n
1	2	593	2.18	4.73	22.51	55	n
1	2	553	1.91	5.26	22.23	66	n
1	2	550	2.96	3.84	23.45	62	n
2	2	562	2.87	3.93	25.42	61	n
1	2	487	2.98	4	32.5	34	n
1	2	561	2.7	4.2	31.45	61	n
1	2	554	2.58	4.55	22.47	58	n
2	2	512	2.79	4.55	24.44	68	n
1	2	466	2.87	4.59	24.26	70	n
2	2	471	3.11	4.64	24.17	79	n
1	2	548	2.37	4.75	23.21	79	n
2	2	556	2.25	4.87	23.52	82	n
1	2	519	2.54	3.13	31.55	63	n
2	2	593	2.76	4.01	24.56	64	n
1	2	592	3.06	4.02	28.86	65	n
1	2	542	2.06	4.29	24.01	59	n
2	2	514	2.78	4.47	23.73	75	n
1	2	484	2.82	4.49	22.82	68	n
1	2	551	2.11	4.98	24.85	56	n
2	2	539	1.96	5.14	23.73	82	n
1	2	593	1.82	5.21	23.1	82	n
1	2	592	1.77	5.4	22.71	84	n
1	2	489	2.64	3.91	23.19	60	n
2	2	623	2.86	4.12	26.1	73	n
1	2	591	2.84	4.38	23.71	82	n
1	2	511	2.67	4.42	24.35	86	n
2	2	489	2.69	4.59	23.65	53	n
1	2	536	1.71	4.77	23.74	79	n
1	2	563	2.05	4.84	23.92	72	n
2	2	545	2.89	4.84	26.57	74	n
1	2	514	1.99	4.88	23.18	83	n
1	2	522	1.55	5.11	23.14	73	n
1	2	543	2.28	5.3	24.75	85	n
2	2	516	2.77	3.73	23.46	64	n
1	2	522	2.8	3.74	25.24	81	n
2	2	553	2.96	4.08	23.63	45	n
2	2	518	2.98	4.23	23.05	63	n
2	2	546	2.74	4.82	29.88	75	n
1	2	529	3.09	3.57	24.84	21	n
1	2	494	2.81	3.81	23.89	78	n
1	2	551	2.5	4.51	28.04	65	n
2	2	500	3.24	4.52	24.01	83	n
2	2	566	2.77	4.57	23.16	66	n
2	2	521	2.35	4.75	23.2	67	n
2	2	592	2.72	4.8	23.12	87	n
1	2	564	1.92	4.91	23.28	62	n
2	2	569	1.92	5.42	22.98	70	n
1	2	598	2.83	3.84	30.25	37	n
2	2	532	3.06	3.9	24.14	73	n
2	2	524	3.07	4.1	24.68	80	n
2	2	587	2.77	4.1	25.73	71	n
1	2	510	2.47	4.19	22.27	59	n
2	2	529	2.66	4.54	25.9	68	n
1	2	526	1.71	5.25	21.9	82	n
1	2	561	2.88	3.24	25.66	21	n
1	2	578	3.6	3.33	23.52	62	n
1	2	528	1.81	4.06	23.15	77	n
1	2	512	2.51	4.19	23.23	42	n
1	2	522	1.99	4.26	23.79	88	n
2	2	507	3.4	4.3	27.33	66	n
2	2	523	2.78	4.32	23.87	64	n
2	2	534	2.69	4.42	23.3	43	n
2	2	562	2.77	4.46	24.89	51	n
2	2	534	2.72	4.48	30.4	65	n
1	2	565	2.26	4.49	23.35	90	n
1	2	487	2.98	4.54	31.53	64	n
2	2	492	2.53	4.61	25.11	71	n
1	2	543	1.87	4.66	23.76	87	n
1	2	497	1.56	4.97	23.23	78	n
1	2	519	1.71	5.27	21.91	82	n
2	2	556	1.99	5.5	23.16	83	n
1	2	541	3	4	26.14	60	n
1	2	525	2.76	4.28	34.48	43	n
1	2	491	2.72	4.3	23.75	52	n
2	2	552	3.03	4.34	23.34	71	n
2	2	519	2.69	4.39	24.43	77	n
2	2	503	2.25	4.76	23.68	75	n
2	2	506	2.99	4.77	23.18	98	n
1	2	535	1.81	4.86	22.76	80	n
1	2	531	1.93	4.94	22.32	80	n
2	2	548	1.3	5.52	22.9	83	n
2	2	521	2.71	3.74	23.16	34	n
1	2	530	2.87	3.77	23.07	53	n
1	2	545	2.7	3.96	24.6	43	n
1	2	518	2.68	3.98	23.48	82	n
1	2	522	2.91	4.3	25.74	62	n
1	2	495	1.71	4.33	22.59	78	n
2	2	502	2.82	4.59	24.57	66	n
1	2	538	2.83	4.61	28.18	75	n
2	2	599	2.24	4.72	23.62	76	n
1	2	587	1.51	5.36	22.97	88	n
1	2	530	2.11	5.56	23.77	84	n
1	2	489	1.6	5.6	23.36	94	n
1	2	586	1.96	5.65	22.19	75	n
1	2	540	3.06	3.94	23.05	58	n
1	2	514	2.56	4.24	22.13	62	n
1	2	518	2.57	4.45	22.83	38	n
2	2	569	2.59	4.54	23.45	71	n
2	2	577	2.06	4.59	23.34	76	n
1	2	560	2	4.62	27.5	67	n
1	2	562	1.84	4.74	24.39	81	n
1	2	552	2.05	4.77	22.04	42	n
2	2	560	2.57	4.82	24.47	49	n
2	2	563	1.82	5.68	23.99	82	n
1	2	523	3.15	3.58	24.2	60	n
2	2	519	3.23	3.84	25.96	73	n
2	2	560	2.72	4.24	24.8	64	n
2	2	562	1.69	4.36	23.47	70	n
1	2	475	2.44	4.64	22.92	76	n
1	2	569	2.25	4.64	25.25	58	n
[truncated: 827 more rows]
